# Supplementary material for: 2-(2,4,6-Trimethyl­phen­yl)-1,10-phenanthroline
Source: Acta Crystallogr Sect E Struct Rep Online. 2009 Apr 1;65(Pt 4):o932. doi: 10.1107/S1600536809010800 (PMC2968955; doi:10.1107/S1600536809010800)
Supplement: Supplementary file 1 [file e-65-0o932-sup1.cif]

##############################################################################
###                                                                        ###
###        Electronic paper (Acta Crystallographica Section E)             ###
###                                                                        ###
##############################################################################
#                                                                            #
# This CIF contains the data in a paper accepted for publication in Acta     #
# Crystallographica Section E. It conforms to the requirements of Notes      #
# for Authors for Section E, and has been peer reviewed under the auspices   #
# of the IUCr Commission on Journals.                                        #
#                                                                            #
# Full details of the Crystallographic Information File format               #
# are given in the paper "The Crystallographic Information File (CIF):       #
# a New Standard Archive File for Crystallography" by S. R. Hall, F. H.      #
# Allen and I. D. Brown [Acta Cryst. (1991), A47, 655-685].                  #
#                                                                            #
# The current version of the core CIF dictionary is obtainable from          #
# ftp://ftp.iucr.org/pub/cif_core.dic. The current version number is 2.4.    #
#                                                                            #
# Software is freely available for graphical display of the structure(s) in  #
# this CIF.  For information consult the CIF home page http://www.iucr.org/  #
# cif/home.html                                                              #
#                                                                            #
# This file may be used for bona fide research purposes within the           #
# scientific community so long as proper attribution is given to the journal # 
# article from which it was obtained.                                        #
#                                                                            #
##############################################################################
                                             
data_I
_audit_creation_method     SHELXL-97
_chemical_name_systematic
;
2-(2,4,6-Trimethylphenyl)-1,10-phenanthroline
;
_chemical_name_common     ?
_chemical_formula_moiety     'C21 H18 N2'
_chemical_formula_sum     'C21 H18 N2'
_chemical_formula_iupac     'C21 H18 N2'
_chemical_formula_weight     298.37
_chemical_melting_point     ?
_symmetry_cell_setting     Monoclinic
_symmetry_space_group_name_H-M     'P 21/c'
_symmetry_space_group_name_Hall     '-P 2ybc'
loop_
    _symmetry_equiv_pos_as_xyz
    'x, y, z'
    '-x, y+1/2, -z+1/2'
    '-x, -y, -z'
    'x, -y-1/2, z-1/2'
_cell_length_a     14.5778(19)
_cell_length_b     8.9877(11)
_cell_length_c     13.5790(11)
_cell_angle_alpha     90.00
_cell_angle_beta     112.166(4)
_cell_angle_gamma     90.00
_cell_volume     1647.6(3)
_cell_formula_units_Z     4
_cell_measurement_reflns_used     2140
_cell_measurement_theta_min     2.72
_cell_measurement_theta_max     25.42
_cell_measurement_temperature     293(2)
_exptl_crystal_description     block
_exptl_crystal_colour     colourless
_exptl_crystal_size_max     0.35
_exptl_crystal_size_mid     0.23
_exptl_crystal_size_min     0.19
_exptl_crystal_density_diffrn     1.203
_exptl_crystal_density_meas     ?
_exptl_crystal_density_method     'not measured'
_exptl_crystal_F_000     632
_exptl_absorpt_coefficient_mu     0.071
_exptl_absorpt_correction_type     multi-scan
_exptl_absorpt_process_details     '(SADABS; Sheldrick, 1996)'
_exptl_absorpt_correction_T_min     0.9756
_exptl_absorpt_correction_T_max     0.9867
_exptl_special_details
;
;
_diffrn_ambient_temperature     293(2)
_diffrn_radiation_type     MoK\a
_diffrn_radiation_wavelength     0.71073
_diffrn_radiation_source     'fine-focus sealed tube'
_diffrn_radiation_monochromator     graphite
_diffrn_measurement_device_type     'Bruker APEXII area-detector'
_diffrn_measurement_method     \w
_diffrn_detector_area_resol_mean     ?
_diffrn_reflns_number     9474
_diffrn_reflns_av_R_equivalents     0.0311
_diffrn_reflns_av_sigmaI/netI     0.0383
_diffrn_reflns_theta_min     2.72
_diffrn_reflns_theta_max     26.91
_diffrn_reflns_theta_full     26.91
_diffrn_measured_fraction_theta_max     0.983
_diffrn_measured_fraction_theta_full     0.983
_diffrn_reflns_limit_h_min     -18
_diffrn_reflns_limit_h_max     17
_diffrn_reflns_limit_k_min     -11
_diffrn_reflns_limit_k_max     10
_diffrn_reflns_limit_l_min     -17
_diffrn_reflns_limit_l_max     15
_diffrn_standards_number     ?
_diffrn_standards_interval_count     ?
_diffrn_standards_interval_time     ?
_diffrn_standards_decay_%     ?
_refine_special_details
;
Refinement of <i>F</i>^2^ against ALL reflections. The weighted <i>R</i>-factor
<i>wR</i> and goodness of fit <i>S</i> are based on <i>F</i>^2^, conventional
<i>R</i>-factors <i>R</i> are based on <i>F</i>, with <i>F</i> set to zero for
negative <i>F</i>^2^. The threshold expression of <i>F</i>^2^ >
\s(<i>F</i>^2^) is used only for calculating <i>R</i>-factors(gt) <i>etc</i>.
and is not relevant to the choice of reflections for refinement.
<i>R</i>-factors based on <i>F</i>^2^ are statistically about twice as large
as those based on <i>F</i>, and <i>R</i>- factors based on ALL data will be
even larger.
;
_reflns_number_total     3511
_reflns_number_gt     2150
_reflns_threshold_expression     I>2\s(I)
_refine_ls_structure_factor_coef     Fsqd
_refine_ls_matrix_type     full
_refine_ls_R_factor_all     0.0943
_refine_ls_R_factor_gt     0.0571
_refine_ls_wR_factor_gt     0.1566
_refine_ls_wR_factor_ref     0.1805
_refine_ls_goodness_of_fit_ref     1.061
_refine_ls_restrained_S_all     1.061
_refine_ls_number_reflns     3511
_refine_ls_number_parameters     208
_refine_ls_number_restraints     0
_refine_ls_hydrogen_treatment     constr
_refine_ls_weighting_scheme     calc
_refine_ls_weighting_details
          'calc w=1/[\s^2^(Fo^2^)+(0.084P)^2^+0.1669P] where P=(Fo^2^+2Fc^2^)/3'
_atom_sites_solution_hydrogens     geom
_atom_sites_solution_primary     direct
_atom_sites_solution_secondary     difmap
_refine_ls_shift/su_max     0.000
_refine_ls_shift/su_mean     0.000
_refine_diff_density_max     0.243
_refine_diff_density_min     -0.186
_refine_ls_extinction_method     none
_refine_ls_extinction_coef     ?
_refine_ls_abs_structure_details     ?
_refine_ls_abs_structure_Flack     ?
_refine_ls_abs_structure_Rogers     ?
loop_
    _atom_type_symbol
    _atom_type_description
    _atom_type_scat_dispersion_real
    _atom_type_scat_dispersion_imag
    _atom_type_scat_source
    'C' 'C' 0.0033 0.0016
                         'International Tables Vol C Tables 4.2.6.8 and 6.1.1.4'
    'H' 'H' 0.0000 0.0000
                         'International Tables Vol C Tables 4.2.6.8 and 6.1.1.4'
    'N' 'N' 0.0061 0.0033
                         'International Tables Vol C Tables 4.2.6.8 and 6.1.1.4'
_computing_data_collection     'SMART (Bruker, 1998)'
_computing_cell_refinement     'SAINT (Bruker, 1998)'
_computing_data_reduction     'SAINT (Bruker, 1998)'
_computing_structure_solution     'SHELXS97 (Sheldrick, 2008)'
_computing_structure_refinement     'SHELXL97 (Sheldrick, 2008)'
_computing_molecular_graphics     'ORTEP-3 for Windows (Farrugia, 1999)'
_computing_publication_material     'SHELXL97 (Sheldrick, 2008)'
loop_
    _atom_site_type_symbol
    _atom_site_label
    _atom_site_fract_x
    _atom_site_fract_y
    _atom_site_fract_z
    _atom_site_U_iso_or_equiv
    _atom_site_adp_type
    _atom_site_calc_flag
    _atom_site_refinement_flags
    _atom_site_occupancy
    _atom_site_disorder_assembly
    _atom_site_disorder_group
    N N1 0.09525(12) 0.20234(19) 0.35983(13) 0.0639(5) Uani d . 1 . .
    N N2 0.23560(10) 0.39234(16) 0.49200(11) 0.0503(4) Uani d . 1 . .
    C C1 0.02762(16) 0.1138(3) 0.29282(19) 0.0802(7) Uani d . 1 . .
    H H1A -0.0102 0.0559 0.3200 0.096 Uiso calc R 1 . .
    C C2 0.00892(17) 0.1011(3) 0.18436(19) 0.0830(7) Uani d . 1 . .
    H H2A -0.0401 0.0373 0.1414 0.100 Uiso calc R 1 . .
    C C3 0.06359(15) 0.1835(3) 0.14320(17) 0.0709(6) Uani d . 1 . .
    H H3A 0.0527 0.1771 0.0713 0.085 Uiso calc R 1 . .
    C C4 0.13668(13) 0.2784(2) 0.21015(14) 0.0527(5) Uani d . 1 . .
    C C5 0.19644(15) 0.3666(2) 0.17047(15) 0.0605(5) Uani d . 1 . .
    H H5A 0.1874 0.3607 0.0990 0.073 Uiso calc R 1 . .
    C C6 0.26533(15) 0.4579(2) 0.23519(16) 0.0617(5) Uani d . 1 . .
    H H6A 0.3030 0.5157 0.2077 0.074 Uiso calc R 1 . .
    C C7 0.28227(13) 0.4683(2) 0.34577(14) 0.0513(5) Uani d . 1 . .
    C C8 0.35443(15) 0.5618(2) 0.41600(16) 0.0668(6) Uani d . 1 . .
    H H8A 0.3941 0.6200 0.3915 0.080 Uiso calc R 1 . .
    C C9 0.36619(15) 0.5671(2) 0.52044(16) 0.0672(6) Uani d . 1 . .
    H H9A 0.4153 0.6266 0.5679 0.081 Uiso calc R 1 . .
    C C10 0.30418(13) 0.4828(2) 0.55576(14) 0.0518(5) Uani d . 1 . .
    C C11 0.22481(12) 0.38370(19) 0.38836(13) 0.0449(4) Uani d . 1 . .
    C C12 0.14971(12) 0.2850(2) 0.31808(14) 0.0486(5) Uani d . 1 . .
    C C13 0.31208(14) 0.4929(2) 0.66863(14) 0.0544(5) Uani d . 1 . .
    C C14 0.38347(14) 0.4096(2) 0.74841(16) 0.0627(6) Uani d . 1 . .
    C C15 0.38632(16) 0.4189(3) 0.85174(16) 0.0690(6) Uani d . 1 . .
    H H15A 0.4337 0.3638 0.9048 0.083 Uiso calc R 1 . .
    C C16 0.32177(18) 0.5063(3) 0.87862(16) 0.0703(6) Uani d . 1 . .
    C C17 0.25303(17) 0.5879(2) 0.79860(17) 0.0704(6) Uani d . 1 . .
    H H17A 0.2094 0.6485 0.8156 0.085 Uiso calc R 1 . .
    C C18 0.24611(15) 0.5836(2) 0.69393(16) 0.0622(5) Uani d . 1 . .
    C C19 0.45479(16) 0.3098(3) 0.72337(19) 0.0877(8) Uani d . 1 . .
    H H19B 0.4980 0.2623 0.7874 0.132 Uiso calc R 1 . .
    H H19C 0.4933 0.3679 0.6937 0.132 Uiso calc R 1 . .
    H H19D 0.4185 0.2354 0.6730 0.132 Uiso calc R 1 . .
    C C20 0.16739(18) 0.6713(3) 0.6093(2) 0.0847(7) Uani d . 1 . .
    H H20B 0.1293 0.7268 0.6409 0.127 Uiso calc R 1 . .
    H H20C 0.1246 0.6045 0.5568 0.127 Uiso calc R 1 . .
    H H20D 0.1980 0.7387 0.5761 0.127 Uiso calc R 1 . .
    C C21 0.3232(2) 0.5084(3) 0.99054(18) 0.0934(8) Uani d . 1 . .
    H H21B 0.3756 0.4453 1.0352 0.140 Uiso calc R 1 . .
    H H21C 0.2609 0.4729 0.9900 0.140 Uiso calc R 1 . .
    H H21D 0.3341 0.6083 1.0175 0.140 Uiso calc R 1 . .
loop_
    _atom_site_aniso_label
    _atom_site_aniso_U_11
    _atom_site_aniso_U_22
    _atom_site_aniso_U_33
    _atom_site_aniso_U_12
    _atom_site_aniso_U_13
    _atom_site_aniso_U_23
    N1 0.0589(9) 0.0730(11) 0.0617(10) -0.0201(8) 0.0249(9) -0.0090(9)
    N2 0.0487(8) 0.0586(9) 0.0419(8) -0.0056(7) 0.0153(7) -0.0014(7)
    C1 0.0678(13) 0.0949(17) 0.0796(16) -0.0298(13) 0.0299(13) -0.0175(14)
    C2 0.0660(14) 0.1019(19) 0.0699(15) -0.0276(13) 0.0131(12) -0.0222(14)
    C3 0.0640(13) 0.0850(15) 0.0522(12) -0.0036(12) 0.0088(11) -0.0116(11)
    C4 0.0469(10) 0.0614(11) 0.0446(10) 0.0044(8) 0.0112(8) -0.0032(9)
    C5 0.0663(12) 0.0735(13) 0.0413(10) 0.0042(10) 0.0197(10) 0.0016(10)
    C6 0.0669(12) 0.0732(13) 0.0515(12) -0.0060(11) 0.0299(10) 0.0040(10)
    C7 0.0512(10) 0.0565(11) 0.0459(10) -0.0018(8) 0.0181(9) 0.0017(9)
    C8 0.0672(13) 0.0771(14) 0.0613(13) -0.0227(11) 0.0303(11) -0.0009(11)
    C9 0.0650(12) 0.0785(14) 0.0557(12) -0.0278(11) 0.0201(10) -0.0117(11)
    C10 0.0498(10) 0.0587(11) 0.0440(10) -0.0050(9) 0.0146(9) -0.0012(9)
    C11 0.0427(9) 0.0509(10) 0.0409(10) 0.0023(7) 0.0156(8) 0.0014(8)
    C12 0.0421(9) 0.0537(10) 0.0478(11) 0.0038(8) 0.0145(8) -0.0013(8)
    C13 0.0530(10) 0.0630(12) 0.0425(10) -0.0142(9) 0.0127(9) -0.0060(9)
    C14 0.0535(11) 0.0804(14) 0.0493(12) -0.0108(10) 0.0138(10) -0.0015(10)
    C15 0.0664(13) 0.0866(15) 0.0448(12) -0.0146(11) 0.0105(10) 0.0030(11)
    C16 0.0823(15) 0.0817(15) 0.0463(12) -0.0292(13) 0.0234(12) -0.0135(11)
    C17 0.0813(15) 0.0749(14) 0.0602(13) -0.0117(12) 0.0325(12) -0.0173(11)
    C18 0.0672(13) 0.0644(12) 0.0523(12) -0.0087(10) 0.0194(10) -0.0075(10)
    C19 0.0653(14) 0.128(2) 0.0650(15) 0.0148(14) 0.0187(12) 0.0125(14)
    C20 0.0911(16) 0.0851(16) 0.0751(16) 0.0156(14) 0.0281(14) -0.0010(13)
    C21 0.124(2) 0.1078(19) 0.0529(13) -0.0323(17) 0.0386(14) -0.0142(13)
_geom_special_details
;
All e.s.d.'s (except the e.s.d. in the dihedral angle between two l.s. planes)
are estimated using the full covariance matrix. The cell e.s.d.'s are taken
into account individually in the estimation of e.s.d.'s in distances, angles
and torsion angles; correlations between e.s.d.'s in cell parameters are only
used when they are defined by crystal symmetry. An approximate (isotropic)
treatment of cell e.s.d.'s is used for estimating e.s.d.'s involving l.s.
planes.
;
loop_
    _geom_bond_atom_site_label_1
    _geom_bond_atom_site_label_2
    _geom_bond_site_symmetry_2
    _geom_bond_distance
    _geom_bond_publ_flag
    N1 C1 . 1.325(3) ?
    N1 C12 . 1.357(2) ?
    N2 C10 . 1.325(2) ?
    N2 C11 . 1.358(2) ?
    C1 C2 . 1.398(3) ?
    C1 H1A . 0.9300 ?
    C2 C3 . 1.353(3) ?
    C2 H2A . 0.9300 ?
    C3 C4 . 1.400(3) ?
    C3 H3A . 0.9300 ?
    C4 C12 . 1.406(2) ?
    C4 C5 . 1.426(3) ?
    C5 C6 . 1.337(3) ?
    C5 H5A . 0.9300 ?
    C6 C7 . 1.430(3) ?
    C6 H6A . 0.9300 ?
    C7 C8 . 1.402(3) ?
    C7 C11 . 1.407(2) ?
    C8 C9 . 1.364(3) ?
    C8 H8A . 0.9300 ?
    C9 C10 . 1.396(3) ?
    C9 H9A . 0.9300 ?
    C10 C13 . 1.496(3) ?
    C11 C12 . 1.452(2) ?
    C13 C18 . 1.399(3) ?
    C13 C14 . 1.402(3) ?
    C14 C15 . 1.391(3) ?
    C14 C19 . 1.506(3) ?
    C15 C16 . 1.377(3) ?
    C15 H15A . 0.9300 ?
    C16 C17 . 1.379(3) ?
    C16 C21 . 1.512(3) ?
    C17 C18 . 1.387(3) ?
    C17 H17A . 0.9300 ?
    C18 C20 . 1.505(3) ?
    C19 H19B . 0.9600 ?
    C19 H19C . 0.9600 ?
    C19 H19D . 0.9600 ?
    C20 H20B . 0.9600 ?
    C20 H20C . 0.9600 ?
    C20 H20D . 0.9600 ?
    C21 H21B . 0.9600 ?
    C21 H21C . 0.9600 ?
    C21 H21D . 0.9600 ?
loop_
    _geom_angle_atom_site_label_1
    _geom_angle_atom_site_label_2
    _geom_angle_atom_site_label_3
    _geom_angle_site_symmetry_1
    _geom_angle_site_symmetry_3
    _geom_angle
    _geom_angle_publ_flag
    C1 N1 C12 . . 116.26(18) ?
    C10 N2 C11 . . 118.42(15) ?
    N1 C1 C2 . . 124.9(2) ?
    N1 C1 H1A . . 117.6 ?
    C2 C1 H1A . . 117.6 ?
    C3 C2 C1 . . 118.6(2) ?
    C3 C2 H2A . . 120.7 ?
    C1 C2 H2A . . 120.7 ?
    C2 C3 C4 . . 119.2(2) ?
    C2 C3 H3A . . 120.4 ?
    C4 C3 H3A . . 120.4 ?
    C3 C4 C12 . . 118.22(18) ?
    C3 C4 C5 . . 121.17(18) ?
    C12 C4 C5 . . 120.61(16) ?
    C6 C5 C4 . . 120.49(17) ?
    C6 C5 H5A . . 119.8 ?
    C4 C5 H5A . . 119.8 ?
    C5 C6 C7 . . 121.31(18) ?
    C5 C6 H6A . . 119.3 ?
    C7 C6 H6A . . 119.3 ?
    C8 C7 C11 . . 117.04(17) ?
    C8 C7 C6 . . 122.79(17) ?
    C11 C7 C6 . . 120.17(16) ?
    C9 C8 C7 . . 119.75(18) ?
    C9 C8 H8A . . 120.1 ?
    C7 C8 H8A . . 120.1 ?
    C8 C9 C10 . . 119.64(18) ?
    C8 C9 H9A . . 120.2 ?
    C10 C9 H9A . . 120.2 ?
    N2 C10 C9 . . 122.36(17) ?
    N2 C10 C13 . . 117.01(16) ?
    C9 C10 C13 . . 120.63(16) ?
    N2 C11 C7 . . 122.74(16) ?
    N2 C11 C12 . . 118.68(15) ?
    C7 C11 C12 . . 118.57(15) ?
    N1 C12 C4 . . 122.83(16) ?
    N1 C12 C11 . . 118.33(16) ?
    C4 C12 C11 . . 118.84(16) ?
    C18 C13 C14 . . 120.00(18) ?
    C18 C13 C10 . . 119.51(17) ?
    C14 C13 C10 . . 120.47(18) ?
    C15 C14 C13 . . 118.6(2) ?
    C15 C14 C19 . . 120.2(2) ?
    C13 C14 C19 . . 121.19(18) ?
    C16 C15 C14 . . 122.6(2) ?
    C16 C15 H15A . . 118.7 ?
    C14 C15 H15A . . 118.7 ?
    C15 C16 C17 . . 117.45(19) ?
    C15 C16 C21 . . 121.5(2) ?
    C17 C16 C21 . . 121.0(2) ?
    C16 C17 C18 . . 122.9(2) ?
    C16 C17 H17A . . 118.6 ?
    C18 C17 H17A . . 118.6 ?
    C17 C18 C13 . . 118.5(2) ?
    C17 C18 C20 . . 120.5(2) ?
    C13 C18 C20 . . 120.96(18) ?
    C14 C19 H19B . . 109.5 ?
    C14 C19 H19C . . 109.5 ?
    H19B C19 H19C . . 109.5 ?
    C14 C19 H19D . . 109.5 ?
    H19B C19 H19D . . 109.5 ?
    H19C C19 H19D . . 109.5 ?
    C18 C20 H20B . . 109.5 ?
    C18 C20 H20C . . 109.5 ?
    H20B C20 H20C . . 109.5 ?
    C18 C20 H20D . . 109.5 ?
    H20B C20 H20D . . 109.5 ?
    H20C C20 H20D . . 109.5 ?
    C16 C21 H21B . . 109.5 ?
    C16 C21 H21C . . 109.5 ?
    H21B C21 H21C . . 109.5 ?
    C16 C21 H21D . . 109.5 ?
    H21B C21 H21D . . 109.5 ?
    H21C C21 H21D . . 109.5 ?
loop_
    _geom_torsion_atom_site_label_1
    _geom_torsion_atom_site_label_2
    _geom_torsion_atom_site_label_3
    _geom_torsion_atom_site_label_4
    _geom_torsion_site_symmetry_1
    _geom_torsion_site_symmetry_2
    _geom_torsion_site_symmetry_3
    _geom_torsion_site_symmetry_4
    _geom_torsion
    _geom_torsion_publ_flag
    C12 N1 C1 C2 . . . . -0.3(3) ?
    N1 C1 C2 C3 . . . . 0.5(4) ?
    C1 C2 C3 C4 . . . . 0.0(3) ?
    C2 C3 C4 C12 . . . . -0.5(3) ?
    C2 C3 C4 C5 . . . . 179.6(2) ?
    C3 C4 C5 C6 . . . . 179.35(18) ?
    C12 C4 C5 C6 . . . . -0.5(3) ?
    C4 C5 C6 C7 . . . . 1.0(3) ?
    C5 C6 C7 C8 . . . . 179.43(19) ?
    C5 C6 C7 C11 . . . . -1.2(3) ?
    C11 C7 C8 C9 . . . . 0.1(3) ?
    C6 C7 C8 C9 . . . . 179.5(2) ?
    C7 C8 C9 C10 . . . . -1.9(3) ?
    C11 N2 C10 C9 . . . . -1.0(3) ?
    C11 N2 C10 C13 . . . . 178.28(15) ?
    C8 C9 C10 N2 . . . . 2.5(3) ?
    C8 C9 C10 C13 . . . . -176.75(19) ?
    C10 N2 C11 C7 . . . . -1.0(3) ?
    C10 N2 C11 C12 . . . . -179.93(15) ?
    C8 C7 C11 N2 . . . . 1.4(3) ?
    C6 C7 C11 N2 . . . . -178.00(16) ?
    C8 C7 C11 C12 . . . . -179.66(16) ?
    C6 C7 C11 C12 . . . . 0.9(3) ?
    C1 N1 C12 C4 . . . . -0.3(3) ?
    C1 N1 C12 C11 . . . . 180.00(17) ?
    C3 C4 C12 N1 . . . . 0.7(3) ?
    C5 C4 C12 N1 . . . . -179.46(16) ?
    C3 C4 C12 C11 . . . . -179.59(16) ?
    C5 C4 C12 C11 . . . . 0.3(3) ?
    N2 C11 C12 N1 . . . . -1.8(2) ?
    C7 C11 C12 N1 . . . . 179.26(15) ?
    N2 C11 C12 C4 . . . . 178.47(15) ?
    C7 C11 C12 C4 . . . . -0.5(2) ?
    N2 C10 C13 C18 . . . . -80.7(2) ?
    C9 C10 C13 C18 . . . . 98.5(2) ?
    N2 C10 C13 C14 . . . . 97.8(2) ?
    C9 C10 C13 C14 . . . . -82.9(2) ?
    C18 C13 C14 C15 . . . . 0.5(3) ?
    C10 C13 C14 C15 . . . . -178.08(17) ?
    C18 C13 C14 C19 . . . . 179.37(18) ?
    C10 C13 C14 C19 . . . . 0.8(3) ?
    C13 C14 C15 C16 . . . . 0.1(3) ?
    C19 C14 C15 C16 . . . . -178.8(2) ?
    C14 C15 C16 C17 . . . . -0.7(3) ?
    C14 C15 C16 C21 . . . . 176.9(2) ?
    C15 C16 C17 C18 . . . . 0.8(3) ?
    C21 C16 C17 C18 . . . . -176.9(2) ?
    C16 C17 C18 C13 . . . . -0.2(3) ?
    C16 C17 C18 C20 . . . . 177.98(19) ?
    C14 C13 C18 C17 . . . . -0.4(3) ?
    C10 C13 C18 C17 . . . . 178.17(17) ?
    C14 C13 C18 C20 . . . . -178.62(18) ?
    C10 C13 C18 C20 . . . . 0.0(3) ?
data_global
_journal_date_recd_electronic     2009-03-13
_journal_date_accepted     2009-03-24
_journal_name_full     'Acta Crystallographica, Section E'
_journal_year     2009
_journal_volume     65
_journal_issue      4
_journal_page_first     o932
_journal_page_last     o932
_journal_paper_category     QO
_journal_coeditor_code     LH2789
_publ_contact_author_name     'Yongping Zhang'
_publ_contact_author_address
;
-State Key Laboratory of Applied Organic Chemistry, College of
 Chemistry and Chemical Engineering, Lanzhou University, Lanzhou 730000,China
;
_publ_contact_author_email     zhangyongp@lzu.edu.cn
_publ_contact_author_fax     ?
_publ_contact_author_phone     ?
_publ_section_title
;
2-(2,4,6-Trimethylphenyl)-1,10-phenanthroline
;
loop_
    _publ_author_name
    _publ_author_footnote
    _publ_author_address
    'Zhao, Yuxin' .
;
State Key Laboratory of Applied Organic Chemistry
College of Chemistry and Chemical Engineering
Lanzhou University
Lanzhou 730000
People's Republic of China
;
    'Zhang, Yongping' .
;
State Key Laboratory of Applied Organic Chemistry
College of Chemistry and Chemical Engineering
Lanzhou University
Lanzhou 730000
People's Republic of China
;
    'Yang, Peiju' .
;
State Key Laboratory for Oxo Synthesis & Selective Oxidation
Lanzhou Institute of Chemical Physics
CAS
Lanzhou 730000
People's Republic of China
;
    'Wu, Biao' .
;
State Key Laboratory for Oxo Synthesis & Selective Oxidation
Lanzhou Institute of Chemical Physics
CAS
Lanzhou 730000
People's Republic of China
;
_publ_section_synopsis     .
