# Supplementary material for: 2-(2,4,6-Trimethyl­phen­yl)-1,10-phenanthroline
Source: Acta Crystallogr Sect E Struct Rep Online. 2009 Apr 1;65(Pt 4):o932. doi: 10.1107/S1600536809010800 (PMC2968955; doi:10.1107/S1600536809010800)
Supplement: Supplementary file 2 [file e-65-0o932-Isup2.hkl]

# 
# h,k,l, Fc-squared, Fo-squared, sigma(Fo-squared) and status flag 
# 
data_I
_shelx_title ' a in P2(1)/c' 
_shelx_refln_list_code          4 
_shelx_F_calc_maximum      146.69 
_exptl_crystal_F_000       632.00 
_reflns_d_resolution_high  0.7851 
 
loop_ 
 _symmetry_equiv_pos_as_xyz 
 'x, y, z' 
 '-x, y+1/2, -z+1/2' 
 '-x, -y, -z' 
 'x, -y-1/2, z-1/2' 
 
_cell_length_a    14.5778 
_cell_length_b     8.9877 
_cell_length_c    13.5790 
_cell_angle_alpha  90.000 
_cell_angle_beta  112.166 
_cell_angle_gamma  90.000 
 
_shelx_F_squared_multiplier     1.000 
 
loop_ 
 _refln_index_h 
 _refln_index_k 
 _refln_index_l 
 _refln_F_squared_calc 
 _refln_F_squared_meas 
 _refln_F_squared_sigma 
 _refln_observed_status 
   2   0   0    18462.10    14427.44    265.88 o 
   3   0   0     5799.71     5410.94     91.70 o 
   4   0   0      140.25      132.89      4.56 o 
   5   0   0       18.59       17.23      1.36 o 
   6   0   0        7.53        6.50      1.69 o 
   7   0   0        3.96       13.64      1.52 o 
   8   0   0      395.04      325.37      8.03 o 
   9   0   0        2.61        2.18      1.14 o 
  10   0   0       42.07       48.79      2.97 o 
  11   0   0        8.09        6.45      1.68 o 
  12   0   0       10.38       10.82      2.66 o 
  13   0   0      288.88      296.06      9.06 o 
  14   0   0        0.17       -0.47      2.21 o 
  15   0   0       10.07       12.80      3.77 o 
  16   0   0        4.28        2.00      3.19 o 
  17   0   0        4.82        5.44      3.40 o 
   1   1   0     5663.62     5253.51     50.62 o 
   2   1   0     3049.25     2923.87     35.13 o 
   3   1   0     3663.00     3489.59     55.70 o 
   4   1   0       35.96       40.49      1.28 o 
   5   1   0      828.93      828.36      9.89 o 
   6   1   0        1.70        8.59      0.85 o 
   7   1   0        6.86        4.84      0.78 o 
   8   1   0        0.89        1.12      0.62 o 
   9   1   0       12.89       10.68      1.14 o 
  10   1   0       28.80       39.92      1.95 o 
  11   1   0       45.13       42.21      2.33 o 
  12   1   0       74.57       67.07      3.23 o 
  13   1   0       19.38       21.71      2.26 o 
  14   1   0       24.66       29.13      4.31 o 
  15   1   0        6.92        8.65      2.48 o 
  16   1   0       29.49       31.99     11.37 o 
  17   1   0        1.49        1.66      2.10 o 
   0   2   0     8017.37     7522.41    104.39 o 
   1   2   0     8181.48     8057.63     79.21 o 
   2   2   0    10727.12     9991.00    106.66 o 
   3   2   0    21518.05    19908.87    213.85 o 
   4   2   0     1601.26     1572.31     16.14 o 
   5   2   0      216.24      227.19      3.49 o 
   6   2   0       58.57       60.86      1.64 o 
   7   2   0        1.72        6.42      1.43 o 
   8   2   0       17.77       25.47      1.45 o 
   9   2   0        6.59        7.91      1.04 o 
  10   2   0      100.06      105.30      4.23 o 
  11   2   0        0.23        0.98      1.15 o 
  12   2   0       12.56       15.34      2.06 o 
  13   2   0        0.01        1.47      1.67 o 
  14   2   0       26.65       24.04      2.57 o 
  15   2   0       19.99       16.21      3.03 o 
  16   2   0       15.69       19.79      5.96 o 
   1   3   0        2.36        1.53      0.51 o 
   2   3   0      349.51      369.99      4.48 o 
   3   3   0      889.22      889.69     10.62 o 
   4   3   0      137.76      125.14      2.43 o 
   5   3   0      610.43      519.28      8.91 o 
   6   3   0      894.87      927.56     11.34 o 
   7   3   0        2.27        3.29      0.59 o 
   8   3   0       75.00       74.16      2.47 o 
   9   3   0       84.92       81.94      2.74 o 
  10   3   0       13.74       12.93      2.07 o 
  11   3   0      328.26      314.96      7.60 o 
  12   3   0        3.48        4.92      1.59 o 
  13   3   0       12.32       16.85      2.86 o 
  14   3   0        9.28        8.53      2.37 o 
  15   3   0        3.14        4.22      2.10 o 
  16   3   0        0.02        4.61      3.67 o 
   0   4   0       73.21       91.02      2.56 o 
   1   4   0      310.27      313.82      4.15 o 
   2   4   0      142.95      135.05      4.24 o 
   3   4   0      524.57      535.71      6.40 o 
   4   4   0      977.48     1021.83     12.46 o 
   5   4   0     4105.70     3879.73     42.71 o 
   6   4   0      393.64      399.74      9.15 o 
   7   4   0      615.60      592.59      9.44 o 
   8   4   0      428.65      414.41     14.35 o 
   9   4   0       54.66       53.29      2.41 o 
  10   4   0        6.60        5.12      1.25 o 
  11   4   0        4.36        6.98      1.57 o 
  12   4   0        7.69        6.13      2.91 o 
  13   4   0        0.07        0.72      1.74 o 
  14   4   0        5.48        7.47      3.99 o 
  15   4   0        2.00        2.25      2.20 o 
  16   4   0        1.73        3.75      2.66 o 
   1   5   0        1.79        0.83      0.51 o 
   2   5   0        8.04       16.68      1.01 o 
   3   5   0        3.69        4.97      0.73 o 
   4   5   0       16.49       19.47      1.26 o 
   5   5   0       71.17       72.33      2.19 o 
   6   5   0      356.80      336.73      5.53 o 
   7   5   0        0.77        1.65      1.08 o 
   8   5   0      251.03      237.79      5.43 o 
   9   5   0        1.57       -0.41      1.31 o 
  10   5   0        5.76        4.34      1.49 o 
  11   5   0        0.05        0.57      1.23 o 
  12   5   0        6.64        9.24      2.89 o 
  13   5   0        0.21        2.37      2.35 o 
  14   5   0        0.32        2.05      1.88 o 
  15   5   0        1.50        6.38      2.36 o 
   0   6   0       68.61       65.66      2.56 o 
   1   6   0        1.42        0.99      0.57 o 
   2   6   0        0.10        1.57      1.25 o 
   3   6   0        0.55        0.66      0.74 o 
   4   6   0        1.88        2.93      0.85 o 
   5   6   0      507.00      477.10      7.29 o 
   6   6   0      185.35      171.70      4.41 o 
   7   6   0       71.71       61.33      3.80 o 
   8   6   0      675.80      616.78     16.68 o 
   9   6   0        0.32        0.71      2.85 o 
  10   6   0       87.27       75.35      5.59 o 
  11   6   0        0.51        0.96      1.23 o 
  12   6   0        0.06        0.07      2.40 o 
  13   6   0        0.02        2.00      1.67 o 
  14   6   0        1.98        3.38      2.11 o 
   1   7   0        1.04        0.93      1.37 o 
   2   7   0        7.64       13.01      1.27 o 
   3   7   0        5.43        4.61      1.01 o 
   4   7   0      178.70      172.92      4.42 o 
   5   7   0       22.55       24.40      2.01 o 
   6   7   0      224.07      230.48      9.67 o 
   7   7   0        0.88        1.27      1.53 o 
   8   7   0        0.00        0.55      1.37 o 
   9   7   0       12.27        8.10      2.25 o 
  10   7   0       25.10       21.80      2.64 o 
  11   7   0       15.81       22.29      2.91 o 
  12   7   0       14.49       17.37      2.60 o 
  13   7   0        0.03        3.30      2.29 o 
   0   8   0        5.17        3.10      1.60 o 
   1   8   0        0.25        0.44      1.20 o 
   2   8   0       58.45       61.56      3.15 o 
   3   8   0        2.13        4.20      1.34 o 
   4   8   0       87.38       83.61      4.49 o 
   5   8   0        0.69       -0.81      1.12 o 
   6   8   0       18.67       17.45      2.31 o 
   7   8   0        6.44        7.93      1.96 o 
   8   8   0       26.48       22.82      2.68 o 
   9   8   0       51.66       46.39      3.52 o 
  10   8   0       30.44       22.08      2.84 o 
  11   8   0       61.44       51.76      3.86 o 
  12   8   0        0.13        3.88      1.79 o 
   1   9   0       47.84       57.82      4.98 o 
   2   9   0        9.13       11.36      3.47 o 
   3   9   0      146.42      153.74      5.38 o 
   4   9   0        2.26       -0.17      1.32 o 
   5   9   0        4.96        2.39      2.45 o 
   6   9   0        3.51        3.77      1.73 o 
   7   9   0        0.93        0.83      1.78 o 
   8   9   0        0.88        2.62      1.68 o 
   9   9   0        0.27        4.22      1.85 o 
  10   9   0        0.34        1.78      1.72 o 
   0  10   0       72.91       82.28      7.28 o 
   1  10   0        3.42        5.24      2.47 o 
   2  10   0        5.93        4.74      2.46 o 
   3  10   0        0.53        2.86      3.00 o 
   4  10   0        1.62        1.03      3.05 o 
   5  10   0        0.82        0.45      2.89 o 
   6  10   0        0.65       -1.13      2.97 o 
   7  10   0        0.16        3.56      2.61 o 
   8  10   0        0.15        2.02      1.64 o 
   1  11   0       57.78       70.64      5.51 o 
   2  11   0        0.90        4.41      2.68 o 
   3  11   0        4.85        4.17      2.30 o 
   4  11   0        0.48        1.71      3.28 o 
 -17   1   1       66.57       60.61      5.79 o 
 -16   1   1        2.50        3.12      3.26 o 
 -15   1   1      247.12      268.43      9.29 o 
 -14   1   1      224.83      235.90      6.84 o 
 -13   1   1      305.66      324.22      7.96 o 
 -12   1   1      145.31      149.75      4.79 o 
 -11   1   1       13.24       12.72      1.54 o 
 -10   1   1        0.91        1.42      1.04 o 
  -9   1   1        9.42        9.22      1.04 o 
  -8   1   1      156.15      152.42      3.40 o 
  -7   1   1        0.51        4.16      0.78 o 
  -6   1   1       16.66       17.49      1.21 o 
  -5   1   1      107.75       97.46      2.77 o 
  -4   1   1     1951.58     2049.01     22.62 o 
  -3   1   1     2770.10     2634.79     28.69 o 
  -2   1   1     5059.79     4951.98     59.00 o 
  -1   1   1     1487.57     1351.47     14.91 o 
   0   1   1     4175.56     3839.71     76.56 o 
   1   1   1     1177.17     1165.16     16.99 o 
   2   1   1       39.16       28.29      1.36 o 
   3   1   1      981.38      959.82     12.29 o 
   4   1   1       46.59       57.52      1.53 o 
   5   1   1        1.28        2.24      0.57 o 
   6   1   1      243.62      274.54      4.73 o 
   7   1   1       81.86       89.39      2.69 o 
   8   1   1       47.28       42.17      1.88 o 
   9   1   1        4.14        2.82      0.87 o 
  10   1   1      106.82      116.46      3.33 o 
  11   1   1       25.95       25.74      1.91 o 
  12   1   1       17.98       16.62      2.01 o 
  13   1   1        4.92        4.93      1.85 o 
  14   1   1        5.50        6.12      1.71 o 
  15   1   1        2.64        0.81      1.84 o 
  16   1   1        0.99       -1.79      1.83 o 
 -17   2   1        0.05        1.62      1.85 o 
 -16   2   1        3.92       10.35      2.07 o 
 -15   2   1        0.19        1.89      1.46 o 
 -14   2   1       55.21       49.44      3.29 o 
 -13   2   1       21.49       24.54      2.41 o 
 -12   2   1       64.65       66.80      3.28 o 
 -11   2   1       86.01       83.03      3.51 o 
 -10   2   1        2.69        3.41      1.05 o 
  -9   2   1        1.80        0.68      0.52 o 
  -8   2   1       29.89       26.31      1.83 o 
  -7   2   1        1.19        1.73      2.43 o 
  -6   2   1      407.76      365.68      5.15 o 
  -5   2   1     1430.50     1491.76     15.45 o 
  -4   2   1     1719.72     1589.11     19.68 o 
  -3   2   1    15273.27    14186.03    193.39 o 
  -2   2   1    12509.14    11720.77    104.71 o 
  -1   2   1       14.96       27.46      0.82 o 
   0   2   1       21.95       23.27      0.69 o 
   1   2   1      138.53      137.67      2.52 o 
   2   2   1    18817.91    17581.99    208.85 o 
   3   2   1      297.96      287.18     10.86 o 
   4   2   1      357.49      444.31      5.78 o 
   5   2   1     2077.87     2303.31     25.78 o 
   6   2   1       16.51       26.13      1.35 o 
   7   2   1       30.87       43.05      1.74 o 
   8   2   1       12.31       13.51      1.23 o 
   9   2   1        0.07       -0.21      0.80 o 
  10   2   1      377.35      375.15      8.18 o 
  11   2   1        6.72        7.66      1.52 o 
  12   2   1      208.57      209.01      6.09 o 
  13   2   1        8.18        9.13      1.83 o 
  14   2   1        0.00       -0.57      1.32 o 
  15   2   1        0.88        3.43      1.90 o 
  16   2   1        0.19        3.18      2.52 o 
 -16   3   1        1.07        2.76      3.37 o 
 -15   3   1       10.52       14.37      3.98 o 
 -14   3   1        1.49        1.97      1.39 o 
 -13   3   1       20.74       22.27      2.38 o 
 -12   3   1      347.44      333.92      8.13 o 
 -11   3   1       71.28       77.83      3.50 o 
 -10   3   1      717.13      689.47     16.03 o 
  -9   3   1      104.88       99.52      3.01 o 
  -8   3   1        7.20        8.33      1.13 o 
  -7   3   1      332.13      376.98      5.45 o 
  -6   3   1        6.28        8.65      1.32 o 
  -5   3   1     2385.74     2473.21     27.55 o 
  -4   3   1      165.92      134.01      2.51 o 
  -3   3   1      213.81      193.89      2.83 o 
  -2   3   1       31.17       40.41      1.52 o 
  -1   3   1       24.52       18.83      0.77 o 
   0   3   1      216.47      212.79      2.90 o 
   1   3   1      132.78      132.31      2.08 o 
   2   3   1      116.32       97.21      2.00 o 
   3   3   1      964.15      922.97     11.03 o 
   4   3   1        0.26       -0.44      0.44 o 
   5   3   1      509.95      467.22      6.31 o 
   6   3   1        6.53        4.79      0.67 o 
   7   3   1       10.45       11.95      1.16 o 
   8   3   1        2.79        5.83      1.35 o 
   9   3   1        4.92        6.21      1.30 o 
  10   3   1        0.81        1.78      1.16 o 
  11   3   1       22.53       20.47      2.14 o 
  12   3   1        7.29        6.73      2.10 o 
  13   3   1        0.88        4.89      2.72 o 
  14   3   1        0.89        2.98      2.69 o 
  15   3   1        1.32        3.76      3.47 o 
  16   3   1        0.38        2.97      1.94 o 
 -16   4   1        0.29        1.91      4.97 o 
 -15   4   1        0.16        3.37      3.50 o 
 -14   4   1        0.32        5.11      2.15 o 
 -13   4   1        2.85        4.00      1.54 o 
 -12   4   1        5.02        3.07      1.38 o 
 -11   4   1      151.89      148.05      4.22 o 
 -10   4   1       26.80       22.45      1.87 o 
  -9   4   1       60.03       53.53      2.46 o 
  -8   4   1        0.99        0.77      0.89 o 
  -7   4   1        0.04        2.80      0.99 o 
  -6   4   1     3173.82     2910.02     32.58 o 
  -5   4   1      366.63      361.06     10.60 o 
  -4   4   1     1396.34     1441.54     16.87 o 
  -3   4   1      592.68      591.08      6.36 o 
  -2   4   1      103.00      106.31      1.99 o 
  -1   4   1       12.86       21.08      0.93 o 
   0   4   1       31.59       32.58      1.09 o 
   1   4   1       80.57      106.81      2.99 o 
   2   4   1     1251.60     1229.02     12.92 o 
   3   4   1      493.55      474.13      8.53 o 
   4   4   1     1548.87     1615.02     18.78 o 
   5   4   1     1226.34     1156.95     14.05 o 
   6   4   1      220.78      248.92      4.32 o 
   7   4   1       24.56       18.98      1.97 o 
   8   4   1       30.05       36.99      2.04 o 
   9   4   1      202.67      190.69      5.35 o 
  10   4   1       64.48       68.58      4.23 o 
  11   4   1       11.76       13.59      2.65 o 
  12   4   1       18.52       19.38      2.98 o 
  13   4   1       54.10       57.40      5.04 o 
  14   4   1       11.24       19.09      3.30 o 
  15   4   1        0.03        5.13      2.24 o 
 -15   5   1        0.02        3.64      5.49 o 
 -14   5   1        0.00        3.70      2.90 o 
 -13   5   1        0.09        2.74      1.62 o 
 -12   5   1       28.98       29.05      3.37 o 
 -11   5   1        3.44        5.92      1.54 o 
 -10   5   1       45.35       46.28      2.63 o 
  -9   5   1     1505.65     1477.19     20.79 o 
  -8   5   1     1125.79     1053.08     25.06 o 
  -7   5   1      921.05      910.00     13.55 o 
  -6   5   1        0.00        0.09      0.81 o 
  -5   5   1        8.59        9.28      1.01 o 
  -4   5   1       35.85       40.64      1.45 o 
  -3   5   1        0.20        0.12      0.42 o 
  -2   5   1      104.35       90.92      1.98 o 
  -1   5   1       18.36       23.88      1.08 o 
   0   5   1      134.48      121.51      2.34 o 
   1   5   1       33.93       31.92      1.19 o 
   2   5   1       80.64       81.98      1.90 o 
   3   5   1       14.54       13.96      1.09 o 
   4   5   1      139.38      127.78      2.90 o 
   5   5   1        7.67        7.98      0.99 o 
   6   5   1      106.74      102.73      2.71 o 
   7   5   1        4.79        4.30      1.51 o 
   8   5   1       87.29       83.02      3.71 o 
   9   5   1       11.50        8.93      1.86 o 
  10   5   1        4.51        3.99      1.92 o 
  11   5   1        2.88        7.79      2.15 o 
  12   5   1       21.51       28.54      3.55 o 
  13   5   1        0.26        2.05      2.06 o 
  14   5   1        0.63        2.51      2.10 o 
 -15   6   1        5.80       11.01      3.63 o 
 -14   6   1        0.09        2.70      2.28 o 
 -13   6   1        0.58        1.03      1.67 o 
 -12   6   1        0.40        4.31      3.23 o 
 -11   6   1        1.52        1.99      1.35 o 
 -10   6   1       12.53       13.79      2.12 o 
  -9   6   1      304.84      262.49      7.08 o 
  -8   6   1      431.33      411.05      9.25 o 
  -7   6   1     1202.04     1121.33     16.44 o 
  -6   6   1       24.29       28.81      1.74 o 
  -5   6   1       15.15       15.65      1.31 o 
  -4   6   1       50.15       54.09      1.79 o 
  -3   6   1        9.33       10.54      0.96 o 
  -2   6   1        8.91       10.76      1.05 o 
  -1   6   1        0.74        0.14      0.73 o 
   0   6   1       20.35       22.17      2.02 o 
   1   6   1       72.29       77.81      2.27 o 
   2   6   1        0.12        0.03      0.65 o 
   3   6   1       13.91       14.73      1.08 o 
   4   6   1       16.38       14.97      1.50 o 
   5   6   1        0.35        2.12      1.00 o 
   6   6   1      274.93      263.86      5.67 o 
   7   6   1       59.68       55.69      3.35 o 
   8   6   1        1.23        0.31      1.65 o 
   9   6   1        3.37        4.07      1.63 o 
  10   6   1        3.07        2.95      1.53 o 
  11   6   1        4.37        6.44      2.23 o 
  12   6   1        0.37        3.49      2.23 o 
  13   6   1        0.01        2.32      1.91 o 
  14   6   1       20.06       28.47      3.88 o 
 -13   7   1        0.96        4.50      2.13 o 
 -12   7   1       27.72       25.83      2.86 o 
 -11   7   1       14.82       13.23      2.85 o 
 -10   7   1      115.94       98.73      5.36 o 
  -9   7   1        0.88        2.41      1.47 o 
  -8   7   1       16.61       19.15      3.97 o 
  -7   7   1      210.14      195.59      5.91 o 
  -6   7   1      354.51      338.39      8.04 o 
  -5   7   1      333.04      319.23      5.80 o 
  -4   7   1       60.83       62.14      2.11 o 
  -3   7   1        2.77        3.53      0.85 o 
  -2   7   1        4.97        4.57      0.95 o 
  -1   7   1        6.00        8.94      1.11 o 
   0   7   1        6.16        6.19      1.06 o 
   1   7   1       15.70       16.16      1.59 o 
   2   7   1        0.70        1.92      1.68 o 
   3   7   1       13.31       16.97      1.69 o 
   4   7   1        0.20        0.92      1.12 o 
   5   7   1       70.57       69.30      2.98 o 
   6   7   1       21.46       19.59      2.32 o 
   7   7   1       15.29       16.47      2.36 o 
   8   7   1       29.29       26.24      2.71 o 
   9   7   1        6.51        7.23      1.87 o 
  10   7   1        0.00       -0.53      1.44 o 
  11   7   1        0.28        2.12      2.07 o 
  12   7   1       10.67       14.09      3.01 o 
  13   7   1       15.24       18.03      3.32 o 
 -12   8   1        0.90        3.98      1.82 o 
 -11   8   1       54.88       49.77      3.74 o 
 -10   8   1       26.50       21.09      4.00 o 
  -9   8   1       74.99       66.90      3.84 o 
  -8   8   1        2.81        2.64      1.58 o 
  -7   8   1        2.92        3.99      1.60 o 
  -6   8   1       53.38       55.97      3.24 o 
  -5   8   1        0.35        2.17      1.23 o 
  -4   8   1      103.80      114.12      3.73 o 
  -3   8   1       87.89       88.19      3.18 o 
  -2   8   1        0.46        1.28      1.06 o 
  -1   8   1        2.02       -0.05      1.20 o 
   0   8   1        0.53        1.37      1.26 o 
   1   8   1       13.28       12.78      1.94 o 
   2   8   1       84.91       87.80      3.30 o 
   3   8   1       28.92       31.01      2.27 o 
   4   8   1       56.31       56.44      2.85 o 
   5   8   1        9.32       11.05      2.39 o 
   6   8   1        7.02       12.43      2.72 o 
   7   8   1        8.97       11.64      2.26 o 
   8   8   1        9.81        8.63      2.66 o 
   9   8   1        0.00        1.92      1.66 o 
  10   8   1       42.76       40.90      5.07 o 
  11   8   1       12.20       17.46      2.69 o 
 -10   9   1        0.13        1.65      1.69 o 
  -9   9   1        0.48        5.00      1.81 o 
  -8   9   1        0.65        6.33      3.49 o 
  -7   9   1        6.27        7.86      1.90 o 
  -6   9   1        7.17        8.33      2.61 o 
  -5   9   1       16.11       22.67      3.32 o 
  -4   9   1      179.65      176.61      7.36 o 
  -3   9   1       15.73       16.67      2.91 o 
  -2   9   1      142.71      140.75      8.93 o 
  -1   9   1        0.35        0.11      1.85 o 
   0   9   1        0.51        0.17      3.38 o 
   1   9   1        1.85        2.74      1.55 o 
   2   9   1        9.82        9.99      2.02 o 
   3   9   1        1.36        1.96      1.50 o 
   4   9   1        0.15       -0.42      1.56 o 
   5   9   1        5.73        7.69      2.07 o 
   6   9   1        8.95        7.16      2.03 o 
   7   9   1        0.08        1.09      1.46 o 
   8   9   1        1.03        2.97      1.79 o 
   9   9   1       24.97       25.30      4.62 o 
  10   9   1        1.09        2.90      2.03 o 
  -8  10   1        0.30        4.23      2.33 o 
  -7  10   1        0.57        2.79      3.87 o 
  -6  10   1        0.22       -1.71      3.15 o 
  -5  10   1        1.18        1.63      3.09 o 
  -4  10   1        2.02        3.09      3.24 o 
  -3  10   1       32.53       41.85      5.83 o 
  -2  10   1       18.36       17.08      3.13 o 
  -1  10   1       47.28       49.86      4.36 o 
   0  10   1       21.12       29.61      5.87 o 
   1  10   1       28.00       24.35      3.42 o 
   2  10   1        1.19        1.66      2.08 o 
   3  10   1        0.27       -1.61      2.14 o 
   4  10   1       14.69       17.89      4.58 o 
   5  10   1        1.76        3.14      2.24 o 
   6  10   1        0.82       -1.14      1.82 o 
   7  10   1        0.21        4.30      2.13 o 
  -4  11   1        3.20       -0.33      3.09 o 
  -3  11   1        2.55        7.00      2.45 o 
  -2  11   1        0.01        2.80      2.27 o 
  -1  11   1       59.92       62.87      5.10 o 
   0  11   1        0.37        3.24      2.40 o 
   1  11   1       32.45       39.07      4.32 o 
   2  11   1        1.37        1.14      2.04 o 
   3  11   1        0.21       -0.31      2.80 o 
 -17   0   2      239.67      240.26     13.50 o 
 -16   0   2        0.02       -2.60      2.60 o 
 -15   0   2      326.00      309.58     14.39 o 
 -14   0   2        0.49        0.91      2.23 o 
 -13   0   2        3.47        2.15      1.52 o 
 -12   0   2        0.55        1.53      2.39 o 
 -11   0   2       79.02       88.96      5.93 o 
 -10   0   2        0.04       -0.13      0.79 o 
  -9   0   2       13.34        6.12      1.27 o 
  -8   0   2       46.09       48.65      2.53 o 
  -7   0   2       20.99       18.49      1.03 o 
  -6   0   2       33.65       27.72      1.44 o 
  -5   0   2       42.43       37.75      1.25 o 
  -3   0   2      797.61      495.37     13.95 o 
  -2   0   2       27.37       20.43      1.34 o 
  -1   0   2     4230.40     3230.43    356.05 o 
   0   0   2     9620.16     8689.23    147.57 o 
   1   0   2      651.66      561.30     10.54 o 
   2   0   2     5035.50     5052.38     85.98 o 
   3   0   2     1012.94      972.36     17.78 o 
   4   0   2      134.23      117.28      3.43 o 
   5   0   2       72.19       92.10      3.17 o 
   6   0   2      174.60      206.41      5.59 o 
   7   0   2     3326.72     3373.90     59.32 o 
   8   0   2      464.78      480.14     11.06 o 
   9   0   2      379.71      390.59      9.79 o 
  10   0   2       17.71       16.98      2.26 o 
  11   0   2        9.37       11.85      2.21 o 
  12   0   2       20.37       20.90      2.70 o 
  13   0   2        0.24        2.37      2.10 o 
  14   0   2       23.99       23.81      4.33 o 
  15   0   2        1.36        4.00      2.72 o 
  16   0   2        1.31        3.01      2.97 o 
 -17   1   2        5.08        6.32      2.70 o 
 -16   1   2      158.24      171.31      7.74 o 
 -15   1   2      100.12      104.39      4.98 o 
 -14   1   2        4.84        4.92      1.69 o 
 -13   1   2      121.95      128.21      5.65 o 
 -12   1   2        3.12        1.38      1.11 o 
 -11   1   2       51.91       47.10      2.11 o 
 -10   1   2       68.12       76.79      2.51 o 
  -9   1   2       61.33       70.40      2.10 o 
  -8   1   2        0.91        2.05      0.55 o 
  -7   1   2      189.49      174.37      5.39 o 
  -6   1   2        5.07        4.43      1.30 o 
  -5   1   2      873.74      949.03     14.19 o 
  -4   1   2      117.21      103.61      2.37 o 
  -3   1   2    10722.32     8228.15    989.90 o 
  -2   1   2      890.44      806.57     33.00 o 
  -1   1   2      608.29      515.32      7.81 o 
   0   1   2      637.15      673.18     12.70 o 
   1   1   2     2016.91     1904.51     27.58 o 
   2   1   2      277.40      261.93      3.97 o 
   3   1   2     1210.65     1235.86     15.73 o 
   4   1   2      671.25      733.97      9.96 o 
   5   1   2      658.36      662.18      9.30 o 
   6   1   2      189.31      196.15      4.33 o 
   7   1   2      279.01      259.49      5.24 o 
   8   1   2      372.04      412.10      7.11 o 
   9   1   2       42.75       38.14      2.45 o 
  10   1   2        5.27        3.90      1.16 o 
  11   1   2       15.87       15.50      1.91 o 
  12   1   2       20.00       26.44      2.40 o 
  13   1   2        0.81        1.31      1.28 o 
  14   1   2        2.21        2.79      1.46 o 
  15   1   2       15.72       10.78      3.61 o 
  16   1   2        0.00        3.15      2.97 o 
 -17   2   2        6.96       10.83      3.53 o 
 -16   2   2        0.65        2.16      1.47 o 
 -15   2   2        1.01        3.34      1.53 o 
 -14   2   2      162.51      147.36      5.28 o 
 -13   2   2      155.69      151.84      5.13 o 
 -12   2   2       50.43       47.91      2.87 o 
 -11   2   2        7.82        8.91      1.52 o 
 -10   2   2        0.07       -0.36      0.55 o 
  -9   2   2       12.02       15.67      1.07 o 
  -8   2   2       92.70      117.32      2.55 o 
  -7   2   2       70.34       70.10      2.15 o 
  -6   2   2       79.98       86.25      2.27 o 
  -5   2   2      160.49      158.91      3.14 o 
  -4   2   2     1549.38     1472.98     16.63 o 
  -3   2   2      438.49      416.67     13.75 o 
  -2   2   2      892.94      884.50      9.36 o 
  -1   2   2     1210.67     1146.51     17.62 o 
   0   2   2     1376.97     1255.38     18.60 o 
   1   2   2       98.01       88.55      5.44 o 
   2   2   2       20.07       15.20      1.02 o 
   3   2   2      105.96      120.19      2.47 o 
   4   2   2     1576.95     1671.25     21.18 o 
   5   2   2       61.99       56.30      1.74 o 
   6   2   2      935.10      992.30     13.55 o 
   7   2   2        9.87       16.48      1.27 o 
   8   2   2        2.45        3.70      0.94 o 
   9   2   2      198.79      228.70      5.78 o 
  10   2   2       89.25       90.82      3.63 o 
  11   2   2       44.72       49.02      2.93 o 
  12   2   2        2.67        6.78      1.70 o 
  13   2   2        0.04        2.98      1.77 o 
  14   2   2        1.59        3.62      1.99 o 
  15   2   2        0.91        1.73      2.22 o 
 -17   3   2        3.85        6.68      3.75 o 
 -16   3   2        3.14        3.50      4.12 o 
 -15   3   2        2.57        3.84      2.36 o 
 -14   3   2        1.72        1.34      2.02 o 
 -13   3   2       12.78       12.45      2.01 o 
 -12   3   2      382.69      378.64      8.77 o 
 -11   3   2      516.03      521.33     10.63 o 
 -10   3   2       85.65       92.35      3.00 o 
  -9   3   2        0.23       -0.75      0.94 o 
  -8   3   2        3.18        1.28      1.35 o 
  -7   3   2      119.08      101.65      2.19 o 
  -6   3   2     2139.45     2224.06     31.34 o 
  -5   3   2     1171.52     1119.54     18.94 o 
  -4   3   2      201.11      163.86      3.25 o 
  -3   3   2     1092.91     1056.95     10.36 o 
  -2   3   2     1945.74     2069.56     21.10 o 
  -1   3   2        3.37        6.39      0.51 o 
   0   3   2        5.08        1.54      0.41 o 
   1   3   2      753.11      748.04      9.57 o 
   2   3   2     1850.98     1833.25     23.07 o 
   3   3   2      988.88      997.68     16.10 o 
   4   3   2      708.68      799.24     13.86 o 
   5   3   2       67.58       63.02      1.67 o 
   6   3   2       15.58       22.02      1.24 o 
   7   3   2       31.88       26.38      2.35 o 
   8   3   2      147.27      162.90      5.29 o 
   9   3   2       43.97       40.53      3.39 o 
  10   3   2      174.69      167.32      6.70 o 
  11   3   2       23.26       26.55      3.21 o 
  12   3   2        9.57       10.66      2.51 o 
  13   3   2        0.93        0.24      1.68 o 
  14   3   2        1.88        4.13      2.00 o 
  15   3   2        0.46        4.12      4.05 o 
 -16   4   2        0.37        4.25      3.35 o 
 -15   4   2        3.72        4.94      1.68 o 
 -14   4   2        0.99        2.02      1.35 o 
 -13   4   2        1.22        2.57      1.34 o 
 -12   4   2       75.32       68.66      3.55 o 
 -11   4   2       86.88       79.24      3.12 o 
 -10   4   2      460.65      441.87      8.10 o 
  -9   4   2        0.11       -0.36      0.81 o 
  -8   4   2       27.01       25.10      1.75 o 
  -7   4   2       85.38       88.35      2.77 o 
  -6   4   2      131.68      132.96      2.87 o 
  -5   4   2      477.98      451.94      6.41 o 
  -4   4   2       36.13       27.94      0.97 o 
  -3   4   2      401.27      384.79      4.55 o 
  -2   4   2        0.43        2.50      0.51 o 
  -1   4   2        3.50       11.60      1.17 o 
   0   4   2       20.44       19.55      0.87 o 
   1   4   2        4.04        8.48      0.76 o 
   2   4   2      643.40      773.72     12.22 o 
   3   4   2      661.24      730.01      8.45 o 
   4   4   2       23.10       20.70      1.13 o 
   5   4   2       10.09       14.20      1.21 o 
   6   4   2       26.50       28.60      1.72 o 
   7   4   2        3.18        3.45      1.52 o 
   8   4   2        4.61        6.26      2.10 o 
   9   4   2       12.29       15.30      2.67 o 
  10   4   2        0.50        2.20      1.68 o 
  11   4   2        0.01        0.67      1.81 o 
  12   4   2       19.13       21.46      3.24 o 
  13   4   2        0.40        1.77      1.84 o 
  14   4   2       34.19       38.27      5.66 o 
  15   4   2        4.29        9.11      4.17 o 
 -16   5   2        0.06        4.42      2.56 o 
 -15   5   2        3.09        6.63      2.54 o 
 -14   5   2        1.25        5.07      1.92 o 
 -13   5   2       15.26       11.64      2.44 o 
 -12   5   2        2.80        4.65      1.45 o 
 -11   5   2       32.84       31.93      2.70 o 
 -10   5   2       37.49       30.09      2.22 o 
  -9   5   2      251.12      254.49      6.41 o 
  -8   5   2       14.52       11.63      2.58 o 
  -7   5   2       37.99       46.53      2.22 o 
  -6   5   2       45.18       51.13      1.86 o 
  -5   5   2       99.53      108.04      2.65 o 
  -4   5   2        0.19        0.96      0.54 o 
  -3   5   2       36.39       32.79      1.26 o 
  -2   5   2       97.15      108.89      2.22 o 
  -1   5   2      110.45      125.77      2.41 o 
   0   5   2        1.38        0.76      0.46 o 
   1   5   2      297.31      317.03      4.97 o 
   2   5   2        9.18       14.50      1.71 o 
   3   5   2        1.00        2.28      0.70 o 
   4   5   2       34.05       34.82      1.86 o 
   5   5   2       26.85       25.68      1.69 o 
   6   5   2       21.22       17.98      1.55 o 
   7   5   2       81.11       75.20      5.08 o 
   8   5   2        1.63        3.32      1.88 o 
   9   5   2        0.13       -1.10      1.36 o 
  10   5   2        0.10        0.85      1.79 o 
  11   5   2       11.95       15.39      2.94 o 
  12   5   2        1.23        3.21      2.09 o 
  13   5   2       11.83       15.01      3.10 o 
  14   5   2        3.42        5.21      2.27 o 
 -15   6   2        0.14        3.51      3.44 o 
 -14   6   2        0.46        1.02      1.92 o 
 -13   6   2        0.18        2.27      1.75 o 
 -12   6   2       20.97       24.17      2.62 o 
 -11   6   2       12.54       15.76      2.18 o 
 -10   6   2        7.68        8.22      3.67 o 
  -9   6   2       66.06       71.27      4.31 o 
  -8   6   2       47.26       45.36      3.41 o 
  -7   6   2      152.62      134.19      3.94 o 
  -6   6   2       14.40       16.16      1.36 o 
  -5   6   2        0.87       -0.05      0.62 o 
  -4   6   2        0.00        0.99      0.69 o 
  -3   6   2       43.46       47.42      1.80 o 
  -2   6   2        4.63        7.53      0.83 o 
  -1   6   2      194.95      225.06      3.73 o 
   0   6   2      106.04       96.25      2.25 o 
   1   6   2       52.19       47.70      1.83 o 
   2   6   2        0.83        1.61      0.92 o 
   3   6   2        1.99        2.35      1.00 o 
   4   6   2        0.04       -0.19      0.79 o 
   5   6   2        1.73        4.02      1.16 o 
   6   6   2       32.79       27.59      2.56 o 
   7   6   2        6.67        5.94      1.68 o 
   8   6   2        4.67        2.42      1.55 o 
   9   6   2        1.59       -1.39      1.50 o 
  10   6   2       15.54       19.42      3.20 o 
  11   6   2        2.40        2.13      1.87 o 
  12   6   2       17.14       23.84      3.57 o 
  13   6   2        4.75        5.82      3.27 o 
 -14   7   2        0.40        1.25      2.81 o 
 -13   7   2       19.04       23.26      4.01 o 
 -12   7   2        3.14        9.21      2.09 o 
 -11   7   2      139.05      132.50      5.27 o 
 -10   7   2       20.77       22.70      2.57 o 
  -9   7   2       34.55       31.93      2.72 o 
  -8   7   2       42.05       43.96      3.08 o 
  -7   7   2      202.03      195.86      5.11 o 
  -6   7   2       29.87       33.34      2.56 o 
  -5   7   2      126.25      130.03      3.08 o 
  -4   7   2        0.11       -0.01      0.70 o 
  -3   7   2       59.95       59.67      2.54 o 
  -2   7   2        0.03        0.65      0.73 o 
  -1   7   2       51.31       56.61      2.37 o 
   0   7   2       16.19       17.66      1.66 o 
   1   7   2      141.44      151.16      4.11 o 
   2   7   2        0.24       -0.13      0.91 o 
   3   7   2      239.87      245.19      5.62 o 
   4   7   2       19.67       20.31      1.91 o 
   5   7   2       58.65       65.04      2.90 o 
   6   7   2        3.05        1.90      2.14 o 
   7   7   2        0.49       -0.64      1.94 o 
   8   7   2        1.41        2.67      1.60 o 
   9   7   2        1.27        3.53      1.62 o 
  10   7   2        0.78        1.16      1.75 o 
  11   7   2        3.80        6.06      2.67 o 
  12   7   2        0.01       -0.46      1.86 o 
 -12   8   2       12.54        9.72      2.14 o 
 -11   8   2        2.34        2.92      1.71 o 
 -10   8   2       16.12       18.27      2.56 o 
  -9   8   2        6.98        7.51      1.92 o 
  -8   8   2        0.14        1.26      1.46 o 
  -7   8   2        0.49        2.04      1.43 o 
  -6   8   2       91.13       94.34      4.01 o 
  -5   8   2       88.29       87.87      3.26 o 
  -4   8   2       49.98       51.80      2.36 o 
  -3   8   2        0.10        0.95      1.06 o 
  -2   8   2       56.76       53.29      3.18 o 
  -1   8   2        0.04       -0.52      1.34 o 
   0   8   2        9.87        9.93      1.80 o 
   1   8   2        4.80        5.46      1.56 o 
   2   8   2        5.82        3.23      1.90 o 
   3   8   2        9.72       11.82      1.72 o 
   4   8   2        7.10        7.56      1.54 o 
   5   8   2        3.39        4.73      1.77 o 
   6   8   2        1.00        1.42      1.46 o 
   7   8   2        2.57        3.75      1.73 o 
   8   8   2        0.17        0.88      1.67 o 
   9   8   2        4.41        6.97      2.15 o 
  10   8   2        0.07        1.87      2.38 o 
  11   8   2       12.16       23.01      3.79 o 
 -11   9   2        2.55        6.14      1.93 o 
 -10   9   2        8.89       11.34      2.29 o 
  -9   9   2        1.09        2.48      1.59 o 
  -8   9   2        0.31        1.54      2.25 o 
  -7   9   2       12.47       14.23      3.67 o 
  -6   9   2        0.00        3.15      2.23 o 
  -5   9   2       29.38       29.43      3.62 o 
  -4   9   2       18.84       22.40      3.08 o 
  -3   9   2       70.81       67.89      6.50 o 
  -2   9   2        0.33        0.67      1.91 o 
  -1   9   2        3.29        2.91      1.54 o 
   0   9   2       10.90       10.36      1.99 o 
   1   9   2        2.73        4.86      1.71 o 
   2   9   2       12.44       14.96      2.25 o 
   3   9   2       24.44       21.49      2.54 o 
   4   9   2        6.86        7.66      2.00 o 
   5   9   2       17.61       20.37      2.64 o 
   6   9   2        4.48        3.36      1.89 o 
   7   9   2        2.31        7.55      2.16 o 
   8   9   2        0.58        5.56      1.95 o 
   9   9   2        0.58        2.79      1.72 o 
  -8  10   2        0.07        3.90      2.60 o 
  -7  10   2        0.81       -0.04      3.65 o 
  -6  10   2        3.77        4.62      4.06 o 
  -5  10   2        1.28        2.21      3.13 o 
  -4  10   2       27.64       22.32      5.17 o 
  -3  10   2        1.42        3.69      2.50 o 
  -2  10   2       31.13       26.20      3.57 o 
  -1  10   2        1.63        0.44      1.98 o 
   0  10   2        1.57        0.18      2.11 o 
   1  10   2        1.16       -1.01      1.89 o 
   2  10   2        0.00       -1.02      1.49 o 
   3  10   2        0.36        2.96      1.67 o 
   4  10   2        0.68        2.48      4.39 o 
   5  10   2        2.83        3.33      2.14 o 
   6  10   2        0.05        1.75      1.75 o 
   7  10   2        2.97        5.49      2.17 o 
  -4  11   2        1.01       -3.13      3.13 o 
  -3  11   2        4.18        0.87      2.64 o 
  -2  11   2        7.33        7.24      2.79 o 
  -1  11   2        2.99        0.25      4.00 o 
   0  11   2        2.75        7.07      2.72 o 
   1  11   2        0.33       -1.30      3.02 o 
   2  11   2        0.54        3.19      2.37 o 
   3  11   2        0.34        2.35      3.11 o 
 -18   1   3       20.72       19.65      3.51 o 
 -17   1   3        0.23        1.34      3.10 o 
 -16   1   3        7.49        7.60      2.45 o 
 -15   1   3       22.85       22.06      3.06 o 
 -14   1   3       54.05       56.88      3.37 o 
 -13   1   3        2.88        3.60      1.32 o 
 -12   1   3       38.53       35.33      2.03 o 
 -11   1   3        0.07        1.56      1.20 o 
 -10   1   3       11.99       14.70      1.30 o 
  -9   1   3      434.11      438.97      7.09 o 
  -8   1   3      743.11      706.58     10.17 o 
  -7   1   3       62.08       62.31      1.68 o 
  -6   1   3     3194.81     2930.93     74.86 o 
  -5   1   3      188.73      215.65      7.81 o 
  -4   1   3       27.16       25.83      1.85 o 
  -3   1   3      410.98      409.69     12.14 o 
  -2   1   3        4.54        3.29      0.54 o 
  -1   1   3        2.58        1.77      0.65 o 
   0   1   3       53.25       55.84      1.52 o 
   1   1   3      157.28      148.06      2.64 o 
   2   1   3       83.41       73.05      1.72 o 
   3   1   3       58.45       87.30      2.02 o 
   4   1   3     1201.81     1281.54     16.68 o 
   5   1   3     1195.41     1259.33     16.60 o 
   6   1   3      204.50      285.30      5.07 o 
   7   1   3      627.12      683.21     10.17 o 
   8   1   3        6.49       11.66      1.25 o 
   9   1   3      141.97      134.35      3.60 o 
  10   1   3        1.26       -0.60      0.90 o 
  11   1   3        2.65        5.58      1.44 o 
  12   1   3        1.51        3.27      1.41 o 
  13   1   3        4.43        5.23      2.04 o 
  14   1   3        1.98        3.36      2.76 o 
  15   1   3        0.28        0.87      2.39 o 
 -17   2   3        0.52        5.26      3.16 o 
 -16   2   3        6.67        5.05      1.79 o 
 -15   2   3       60.90       58.79      3.58 o 
 -14   2   3        0.02        0.46      1.19 o 
 -13   2   3      232.14      236.69      6.65 o 
 -12   2   3       39.02       33.32      2.50 o 
 -11   2   3        7.39        6.42      1.43 o 
 -10   2   3      172.30      169.86      3.47 o 
  -9   2   3        0.33       -0.22      0.57 o 
  -8   2   3       16.36       18.58      1.43 o 
  -7   2   3       87.34      144.79      3.21 o 
  -6   2   3      830.63      905.58     12.39 o 
  -5   2   3     1261.71     1289.24     16.80 o 
  -4   2   3      153.96      137.41      3.90 o 
  -3   2   3      537.12      527.46     14.23 o 
  -2   2   3     1406.59     1440.84     20.85 o 
  -1   2   3      645.55      638.53     11.86 o 
   0   2   3      214.78      204.81      5.32 o 
   1   2   3      589.92      510.16     12.51 o 
   2   2   3        0.55       -0.31      0.31 o 
   3   2   3        0.74        4.13      1.86 o 
   4   2   3      408.59      451.39     12.72 o 
   5   2   3      372.22      380.79      6.10 o 
   6   2   3        0.32       -0.39      0.58 o 
   7   2   3       65.11       84.59      2.53 o 
   8   2   3        1.50        1.07      0.81 o 
   9   2   3       16.99       20.36      1.88 o 
  10   2   3        0.00        0.75      1.04 o 
  11   2   3       18.81       23.00      3.08 o 
  12   2   3       18.40       14.94      2.81 o 
  13   2   3        0.03        1.02      1.98 o 
  14   2   3        1.33        6.65      3.44 o 
  15   2   3        0.77        3.57      2.80 o 
 -17   3   3        0.39        4.70      1.82 o 
 -16   3   3        5.14        7.15      1.88 o 
 -15   3   3        2.51        2.85      1.49 o 
 -14   3   3       35.51       34.23      2.86 o 
 -13   3   3       67.78       65.54      3.45 o 
 -12   3   3        3.93        6.30      1.65 o 
 -11   3   3       29.12       27.78      2.36 o 
 -10   3   3       13.43        9.60      1.25 o 
  -9   3   3       90.53       74.15      2.53 o 
  -8   3   3       12.94       11.95      1.20 o 
  -7   3   3       38.94       44.13      1.84 o 
  -6   3   3        0.00        0.35      0.72 o 
  -5   3   3      845.06      771.69      9.70 o 
  -4   3   3       11.08       22.97      0.90 o 
  -3   3   3     1208.24     1261.75     28.15 o 
  -2   3   3      121.20       95.10      1.92 o 
  -1   3   3      202.53      174.92      3.12 o 
   0   3   3      259.83      269.73      5.51 o 
   1   3   3      211.13      202.47     18.47 o 
   2   3   3     2972.24     3060.55    116.29 o 
   3   3   3      292.26      401.43      6.19 o 
   4   3   3      137.88      179.94      6.05 o 
   5   3   3       24.75       18.19      1.52 o 
   6   3   3       60.12       50.18      1.81 o 
   7   3   3       28.22       33.18      2.09 o 
   8   3   3       16.51       17.40      2.54 o 
   9   3   3       17.12       17.01      2.71 o 
  10   3   3      159.07      149.02      6.95 o 
  11   3   3       19.34       15.38      2.92 o 
  12   3   3        9.82        6.20      2.65 o 
  13   3   3        9.46       12.72      2.91 o 
  14   3   3        0.00        0.88      2.04 o 
  15   3   3        6.35       14.15      4.24 o 
 -17   4   3        5.07        8.56      2.34 o 
 -16   4   3        0.02       -0.25      2.38 o 
 -15   4   3       13.86       11.22      3.77 o 
 -14   4   3        5.20        7.15      1.72 o 
 -13   4   3        7.33        7.37      1.77 o 
 -12   4   3      233.82      216.09      6.44 o 
 -11   4   3      187.09      180.41      4.74 o 
 -10   4   3       96.38       88.34      3.15 o 
  -9   4   3        7.69        7.99      1.25 o 
  -8   4   3       11.05       11.75      1.30 o 
  -7   4   3        0.01       -0.57      0.58 o 
  -6   4   3       23.58       22.17      1.82 o 
  -5   4   3      172.26      178.91      3.80 o 
  -4   4   3      545.08      629.86      6.91 o 
  -3   4   3        0.74        1.69      0.48 o 
  -2   4   3      293.99      300.65      4.14 o 
  -1   4   3      207.04      236.66      3.77 o 
   0   4   3       47.08       43.87      1.33 o 
   1   4   3      465.81      428.63     11.26 o 
   2   4   3      276.18      295.92      5.36 o 
   3   4   3        3.04        0.62      0.45 o 
   4   4   3       38.38       26.62      3.26 o 
   5   4   3       96.56      105.83      4.68 o 
   6   4   3       53.74       58.11      3.66 o 
   7   4   3       15.77       12.56      2.35 o 
   8   4   3        0.22        1.69      1.56 o 
   9   4   3       10.63       10.26      2.40 o 
  10   4   3       17.49       15.48      2.90 o 
  11   4   3        0.24       -0.21      1.89 o 
  12   4   3       22.78       18.30      5.72 o 
  13   4   3        8.74        7.33      2.60 o 
  14   4   3        2.09        6.98      2.61 o 
 -16   5   3        0.00        5.02      3.72 o 
 -15   5   3        0.45        3.91      2.64 o 
 -14   5   3       14.11       15.40      2.61 o 
 -13   5   3        2.93        4.48      1.58 o 
 -12   5   3        8.94       10.87      1.95 o 
 -11   5   3        7.22        6.81      1.44 o 
 -10   5   3      193.03      183.07      4.82 o 
  -9   5   3      159.50      133.92      3.97 o 
  -8   5   3       35.33       35.01      2.11 o 
  -7   5   3        0.76        0.03      0.70 o 
  -6   5   3        8.12        5.87      0.88 o 
  -5   5   3       40.66       37.54      1.44 o 
  -4   5   3       86.78       91.95      1.91 o 
  -3   5   3       90.71       85.39      1.96 o 
  -2   5   3      393.94      345.13      4.81 o 
  -1   5   3     1971.41     2071.96     21.76 o 
   0   5   3      575.58      570.95      7.76 o 
   1   5   3      720.02      730.53      8.37 o 
   2   5   3       49.51       44.58      2.05 o 
   3   5   3        4.83        4.43      0.99 o 
   4   5   3      100.66      102.87      3.35 o 
   5   5   3       11.47       16.27      1.49 o 
   6   5   3       28.54       25.31      2.00 o 
   7   5   3       15.39       14.78      2.66 o 
   8   5   3       11.00        8.48      2.40 o 
   9   5   3       24.28       15.98      3.03 o 
  10   5   3        2.58        1.52      2.03 o 
  11   5   3        5.55        5.93      2.49 o 
  12   5   3       41.08       51.86      6.62 o 
  13   5   3        6.33        7.62      3.98 o 
 -15   6   3        0.06        4.11      1.86 o 
 -14   6   3        7.18       14.67      3.96 o 
 -13   6   3        0.15        5.51      1.88 o 
 -12   6   3        0.51        2.24      1.49 o 
 -11   6   3        7.30        4.78      2.06 o 
 -10   6   3       14.15       11.31      1.69 o 
  -9   6   3       19.27       22.83      2.06 o 
  -8   6   3      187.94      180.10      4.75 o 
  -7   6   3       22.80       27.55      2.00 o 
  -6   6   3        7.69        6.25      1.18 o 
  -5   6   3        3.70        5.66      0.86 o 
  -4   6   3       18.18       20.72      1.25 o 
  -3   6   3       14.47       12.62      1.11 o 
  -2   6   3       80.97       79.95      2.03 o 
  -1   6   3      371.55      367.80      5.98 o 
   0   6   3      393.22      433.23      7.67 o 
   1   6   3        4.40        6.55      1.24 o 
   2   6   3        5.21        6.37      1.19 o 
   3   6   3       46.08       45.34      2.54 o 
   4   6   3        7.82       10.59      1.45 o 
   5   6   3        5.43        4.81      1.25 o 
   6   6   3       26.21       25.73      2.59 o 
   7   6   3       27.08       34.37      3.73 o 
   8   6   3        0.01       -0.22      1.67 o 
   9   6   3        1.80        2.97      2.10 o 
  10   6   3        0.01        1.98      2.01 o 
  11   6   3        3.03        2.95      2.36 o 
  12   6   3        0.93       -0.95      1.79 o 
  13   6   3        4.52        7.95      2.67 o 
 -14   7   3        0.00        0.54      1.69 o 
 -13   7   3        0.29        1.87      1.90 o 
 -12   7   3        5.52        3.52      1.64 o 
 -11   7   3        6.85        6.19      1.86 o 
 -10   7   3        4.57        5.18      1.63 o 
  -9   7   3        0.56        1.16      1.17 o 
  -8   7   3       20.68       17.28      1.88 o 
  -7   7   3       43.20       48.39      2.59 o 
  -6   7   3       14.73       16.57      1.72 o 
  -5   7   3       26.30       26.03      1.55 o 
  -4   7   3      120.54      121.34      3.79 o 
  -3   7   3      127.07      121.38      3.65 o 
  -2   7   3      141.54      133.30      4.57 o 
  -1   7   3       62.02       64.18      3.19 o 
   0   7   3       26.61       24.01      1.90 o 
   1   7   3        0.02        0.29      0.99 o 
   2   7   3       93.93      101.39      3.49 o 
   3   7   3       16.69       16.65      1.79 o 
   4   7   3        3.02        2.01      1.16 o 
   5   7   3       21.40       25.67      2.11 o 
   6   7   3        6.03        5.89      2.11 o 
   7   7   3        0.00        1.09      1.46 o 
   8   7   3        2.06        1.04      1.97 o 
   9   7   3        0.38       -0.10      1.74 o 
  10   7   3        3.40        2.83      2.16 o 
  11   7   3        0.08        1.01      2.14 o 
 -13   8   3        0.01        2.94      1.84 o 
 -12   8   3       11.18       13.51      2.43 o 
 -11   8   3        5.36        6.61      2.00 o 
 -10   8   3        3.07        3.60      1.64 o 
  -9   8   3        1.71        0.19      1.41 o 
  -8   8   3        2.28        2.44      1.94 o 
  -7   8   3       65.03       58.35      3.32 o 
  -6   8   3        2.12        1.22      1.43 o 
  -5   8   3       61.98       59.80      2.52 o 
  -4   8   3       42.65       44.23      2.28 o 
  -3   8   3       28.88       31.79      2.63 o 
  -2   8   3        0.67       -1.12      1.12 o 
  -1   8   3        0.11        0.56      1.18 o 
   0   8   3        0.15       -0.01      2.64 o 
   1   8   3       46.41       42.53      2.60 o 
   2   8   3        5.10        4.47      1.80 o 
   3   8   3       25.04       23.21      2.18 o 
   4   8   3        1.50        0.74      1.23 o 
   5   8   3        4.05        3.89      1.82 o 
   6   8   3        1.46        2.95      2.26 o 
   7   8   3        3.47        7.08      2.22 o 
   8   8   3        0.74       -0.64      1.88 o 
   9   8   3        1.38        1.67      3.22 o 
  10   8   3        2.13        9.70      2.88 o 
 -11   9   3        1.08        4.46      3.27 o 
 -10   9   3        0.36        3.83      2.43 o 
  -9   9   3        0.10        3.25      2.34 o 
  -8   9   3        1.32        0.63      1.95 o 
  -7   9   3        0.77        2.87      2.41 o 
  -6   9   3       57.96       57.58      5.39 o 
  -5   9   3       37.34       37.24      5.79 o 
  -4   9   3       25.60       24.23      6.32 o 
  -3   9   3        1.86        4.04      1.69 o 
  -2   9   3        1.47        0.38      1.40 o 
  -1   9   3        2.50        1.13      1.46 o 
   0   9   3        0.67        0.90      1.47 o 
   1   9   3        8.58        8.48      2.68 o 
   2   9   3        1.40        1.52      1.51 o 
   3   9   3       16.64       17.61      3.76 o 
   4   9   3        0.70        2.31      1.36 o 
   5   9   3       11.74       10.69      2.29 o 
   6   9   3        0.29        1.90      2.37 o 
   7   9   3       11.73       12.23      2.78 o 
   8   9   3        0.55        0.74      2.30 o 
  -9  10   3        3.73        9.32      3.92 o 
  -8  10   3        1.28        4.36      2.48 o 
  -7  10   3        2.55        2.29      4.51 o 
  -6  10   3        0.03       -0.19      3.96 o 
  -5  10   3        4.05        1.65      3.34 o 
  -4  10   3       15.79       14.65      4.95 o 
  -3  10   3        7.57        9.12      2.58 o 
  -2  10   3        0.00        1.89      1.93 o 
  -1  10   3        0.89       -0.03      2.46 o 
   0  10   3        0.01        0.01      1.51 o 
   1  10   3        0.51       -0.38      1.59 o 
   2  10   3        2.63        3.30      2.47 o 
   3  10   3        0.14        0.76      1.73 o 
   4  10   3        4.40        5.17      2.26 o 
   5  10   3        0.04       -0.43      1.93 o 
   6  10   3       11.91       16.36      2.82 o 
  -4  11   3        0.25       -0.76      3.46 o 
  -3  11   3        0.09        1.12      8.22 o 
  -2  11   3        0.92        0.79      2.16 o 
  -1  11   3        2.81        1.54      3.09 o 
   0  11   3        0.33       -2.80      4.09 o 
   1  11   3        0.02        2.90      4.09 o 
   2  11   3        0.00        6.10      3.34 o 
 -18   0   4       40.25       30.81      6.02 o 
 -17   0   4       21.58       24.69      5.19 o 
 -16   0   4       10.17       17.27      4.64 o 
 -15   0   4       22.92       30.53      5.24 o 
 -14   0   4        0.54        0.29      2.92 o 
 -13   0   4        3.39        4.60      1.58 o 
 -12   0   4       11.25       15.90      2.16 o 
 -11   0   4       29.13       31.97      2.69 o 
 -10   0   4     1101.46     1179.91     23.72 o 
  -9   0   4        0.11        2.04      1.02 o 
  -8   0   4     4289.97     4655.84    135.95 o 
  -7   0   4       19.73       23.77      1.94 o 
  -6   0   4      194.27      192.24      7.61 o 
  -5   0   4        1.17        1.17      0.95 o 
  -3   0   4      775.56      756.72     20.16 o 
  -2   0   4       10.39        5.45      0.76 o 
  -1   0   4     3061.06     3045.21     72.02 o 
   0   0   4      199.80      166.97      4.45 o 
   1   0   4     1118.48     1242.53     22.89 o 
   2   0   4      113.27      133.47      3.99 o 
   3   0   4        4.81        9.06      1.22 o 
   4   0   4       99.13      113.96      3.79 o 
   5   0   4      268.40      283.88      7.13 o 
   6   0   4        0.53        1.29      1.33 o 
   7   0   4      128.25      133.21      4.74 o 
   8   0   4       12.58        9.55      1.72 o 
   9   0   4       11.99       13.74      2.08 o 
  10   0   4       10.80       12.70      2.28 o 
  11   0   4        5.03        7.60      2.11 o 
  12   0   4        8.58        3.03      2.31 o 
  13   0   4        0.15       -1.13      1.90 o 
 -18   1   4        5.25        3.77      2.39 o 
 -17   1   4        9.41        8.65      2.75 o 
 -16   1   4       38.18       36.13      3.24 o 
 -15   1   4        3.89        2.83      1.44 o 
 -14   1   4        3.73        6.00      1.54 o 
 -13   1   4        0.09        0.28      0.99 o 
 -12   1   4       22.75       20.62      1.72 o 
 -11   1   4        0.52        1.32      0.73 o 
 -10   1   4       22.61       29.64      1.76 o 
  -9   1   4      712.61      666.29     10.93 o 
  -8   1   4       98.91      111.34      2.42 o 
  -7   1   4       98.81      107.04      2.94 o 
  -6   1   4      220.86      201.07      4.62 o 
  -5   1   4       29.48       16.77      2.56 o 
  -4   1   4      217.77      224.53     17.19 o 
  -3   1   4     1068.41     1054.70     17.81 o 
  -2   1   4      339.46      300.77      6.52 o 
  -1   1   4        7.76        5.06      0.97 o 
   0   1   4      505.47      476.95      7.90 o 
   1   1   4        0.66        1.70      0.45 o 
   2   1   4       71.93       82.90      2.04 o 
   3   1   4       28.32       34.92      1.34 o 
   4   1   4      898.99      854.73     13.22 o 
   5   1   4      207.36      239.51      4.47 o 
   6   1   4       67.89       61.58      2.10 o 
   7   1   4       44.03       41.45      1.86 o 
   8   1   4      107.33      107.75      3.13 o 
   9   1   4       22.01       20.33      1.68 o 
  10   1   4        4.04        3.73      1.48 o 
  11   1   4        2.14       -0.45      2.57 o 
  12   1   4        3.72        5.67      3.94 o 
  13   1   4        1.30        1.23      4.56 o 
  14   1   4        0.18        1.55      2.51 o 
 -18   2   4        4.24        4.57      3.04 o 
 -17   2   4        0.38        3.09      1.66 o 
 -16   2   4        0.00        0.87      1.94 o 
 -15   2   4       21.85       24.25      2.62 o 
 -14   2   4       24.25       24.23      2.51 o 
 -13   2   4       72.18       70.11      3.48 o 
 -12   2   4       44.70       42.32      3.62 o 
 -11   2   4      238.96      234.58      6.18 o 
 -10   2   4       24.39       22.08      1.84 o 
  -9   2   4       84.39       91.47      3.36 o 
  -8   2   4      177.99      190.05      3.99 o 
  -7   2   4      375.16      430.67      9.05 o 
  -6   2   4      828.79      923.48     12.80 o 
  -5   2   4      254.40      311.14     24.49 o 
  -4   2   4       52.71       62.51      2.58 o 
  -3   2   4       24.23       24.55      1.11 o 
  -2   2   4      278.82      263.88      6.06 o 
  -1   2   4      328.75      294.31      5.36 o 
   0   2   4      520.28      495.25     16.13 o 
   1   2   4      705.62      717.67     14.78 o 
   2   2   4       15.72       18.42      1.31 o 
   3   2   4       69.36       78.06      2.01 o 
   4   2   4        4.48        8.67      1.20 o 
   5   2   4       29.70       34.02      1.51 o 
   6   2   4       45.70       40.29      2.10 o 
   7   2   4       59.64       58.13      2.16 o 
   8   2   4        0.44        1.53      0.86 o 
   9   2   4       10.39       13.66      2.34 o 
  10   2   4        5.05        2.00      1.84 o 
  11   2   4        1.56        1.12      1.61 o 
  12   2   4       11.56       10.98      4.39 o 
  13   2   4       26.34       30.43      3.87 o 
  14   2   4        1.10        6.05      2.54 o 
 -17   3   4        2.67        5.60      2.32 o 
 -16   3   4        0.30        4.28      1.56 o 
 -15   3   4        0.15        1.16      1.32 o 
 -14   3   4       12.58       13.50      2.10 o 
 -13   3   4       84.50       75.35      3.73 o 
 -12   3   4       51.42       43.09      2.91 o 
 -11   3   4        0.05       -0.73      1.09 o 
 -10   3   4        1.57        1.78      0.98 o 
  -9   3   4       11.87        8.23      1.12 o 
  -8   3   4        8.57        5.45      1.05 o 
  -7   3   4       62.89       64.78      2.17 o 
  -6   3   4       25.42       21.26      1.30 o 
  -5   3   4      343.56      425.89      6.11 o 
  -4   3   4      720.31      688.62     15.91 o 
  -3   3   4       97.59       71.42      4.33 o 
  -2   3   4        4.54        3.76      0.57 o 
  -1   3   4      139.06      149.21      3.17 o 
   0   3   4        0.81       -0.39      0.70 o 
   1   3   4      199.35      216.28      6.24 o 
   2   3   4       59.51       63.03      2.69 o 
   3   3   4      214.04      247.78      5.63 o 
   4   3   4       18.81       28.21      1.25 o 
   5   3   4        7.41        5.35      1.13 o 
   6   3   4        0.06        0.50      2.31 o 
   7   3   4        5.45        3.97      1.83 o 
   8   3   4        2.31        3.34      1.81 o 
   9   3   4       10.82       10.47      2.49 o 
  10   3   4       11.39        9.54      2.56 o 
  11   3   4       18.82       22.69      4.17 o 
  12   3   4       18.21       16.11      3.13 o 
  13   3   4        3.21        0.19      2.16 o 
  14   3   4        0.11        3.64      2.50 o 
 -17   4   4        1.54        2.24      2.36 o 
 -16   4   4        2.43        4.26      2.53 o 
 -15   4   4       32.74       36.78      3.32 o 
 -14   4   4       21.82       19.00      2.44 o 
 -13   4   4       21.74       24.02      3.69 o 
 -12   4   4       12.11       10.24      1.96 o 
 -11   4   4        0.21       -0.88      0.88 o 
 -10   4   4       16.63       16.87      1.61 o 
  -9   4   4       38.35       35.25      2.00 o 
  -8   4   4       42.95       39.13      1.95 o 
  -7   4   4        0.79       -0.47      0.47 o 
  -6   4   4       44.29       34.83      1.42 o 
  -5   4   4      184.88      237.18      3.74 o 
  -4   4   4      155.00      196.46      3.24 o 
  -3   4   4      948.73      975.99     12.03 o 
  -2   4   4       62.82       66.45      1.88 o 
  -1   4   4       89.26      110.07      4.64 o 
   0   4   4       36.22       54.65      2.95 o 
   1   4   4       31.16       35.12      3.87 o 
   2   4   4       49.33       44.61      2.87 o 
   3   4   4        9.64       15.99      1.71 o 
   4   4   4        8.27        4.55      1.62 o 
   5   4   4        7.95        4.52      3.98 o 
   6   4   4        0.13        2.14      1.56 o 
   7   4   4        2.09       -1.17      1.52 o 
   8   4   4        1.79       -0.27      1.64 o 
   9   4   4       19.19       20.40      3.26 o 
  10   4   4       11.10       11.91      2.80 o 
  11   4   4        1.28        0.52      2.12 o 
  12   4   4        1.47       -0.22      3.95 o 
  13   4   4        0.06       -2.00      2.00 o 
 -16   5   4        0.96        3.32      3.34 o 
 -15   5   4        0.66        4.51      1.55 o 
 -14   5   4       35.84       33.49      3.07 o 
 -13   5   4       16.32       12.31      2.02 o 
 -12   5   4        1.51        0.49      1.35 o 
 -11   5   4        5.62        3.17      1.18 o 
 -10   5   4        4.84        3.03      1.15 o 
  -9   5   4        2.51        3.37      1.13 o 
  -8   5   4        1.75        3.71      1.03 o 
  -7   5   4        4.16        4.07      0.92 o 
  -6   5   4        3.00        2.67      0.79 o 
  -5   5   4        9.02        6.73      0.78 o 
  -4   5   4        0.00        0.03      0.39 o 
  -3   5   4        5.23        6.72      0.73 o 
  -2   5   4      228.40      265.49      4.39 o 
  -1   5   4       18.91       16.53      1.95 o 
   0   5   4      280.89      292.73      5.69 o 
   1   5   4        0.01       -0.36      0.60 o 
   2   5   4        6.40        8.83      1.72 o 
   3   5   4       15.77       15.67      2.27 o 
   4   5   4        2.33        1.93      1.45 o 
   5   5   4        7.68       13.25      2.46 o 
   6   5   4        3.33        2.94      1.87 o 
   7   5   4        8.19        2.97      2.09 o 
   8   5   4       40.68       37.85      3.87 o 
   9   5   4        9.25        7.86      2.64 o 
  10   5   4       16.72       11.98      2.86 o 
  11   5   4        0.93        0.31      1.94 o 
  12   5   4        0.86        0.28      2.28 o 
  13   5   4        0.00        4.47      3.08 o 
 -15   6   4       15.30       21.75      5.08 o 
 -14   6   4        3.23        6.71      2.03 o 
 -13   6   4        0.14        4.09      1.45 o 
 -12   6   4        3.52        5.17      1.59 o 
 -11   6   4        0.30       -0.68      1.17 o 
 -10   6   4       16.66       16.88      1.89 o 
  -9   6   4       23.66       24.52      2.61 o 
  -8   6   4        1.60        0.85      0.92 o 
  -7   6   4        0.95       -0.35      0.88 o 
  -6   6   4        2.96        2.61      0.80 o 
  -5   6   4        2.14        3.08      0.71 o 
  -4   6   4        0.57        0.66      0.57 o 
  -3   6   4       39.55       54.87      2.30 o 
  -2   6   4      110.36      127.94      3.51 o 
  -1   6   4       11.37       13.90      1.43 o 
   0   6   4      284.81      300.62      6.10 o 
   1   6   4       32.56       38.92      2.20 o 
   2   6   4       15.94       18.68      1.68 o 
   3   6   4       12.36        9.70      1.41 o 
   4   6   4        8.96        7.40      2.30 o 
   5   6   4        0.64        1.28      1.12 o 
   6   6   4        3.91        2.15      2.18 o 
   7   6   4        9.06       11.72      4.03 o 
   8   6   4        1.14       -1.35      1.69 o 
   9   6   4        0.21       -0.64      1.70 o 
  10   6   4        1.22        3.04      2.44 o 
  11   6   4        0.08        1.52      2.19 o 
  12   6   4        1.45        0.26      3.99 o 
 -14   7   4       11.30       18.70      3.21 o 
 -13   7   4        0.76       -0.37      1.73 o 
 -12   7   4        5.00        5.34      1.79 o 
 -11   7   4       11.91        7.20      1.83 o 
 -10   7   4       17.51       19.36      2.05 o 
  -9   7   4        2.88        4.73      1.64 o 
  -8   7   4        6.58        6.35      1.37 o 
  -7   7   4        0.94        0.37      0.91 o 
  -6   7   4        0.97        1.00      0.87 o 
  -5   7   4        0.49       -0.34      0.78 o 
  -4   7   4       88.18       88.71      2.85 o 
  -3   7   4       55.95       54.56      4.17 o 
  -2   7   4       30.36       33.51      2.52 o 
  -1   7   4        0.00       -0.63      0.92 o 
   0   7   4       24.50       27.02      2.04 o 
   1   7   4        0.01        0.27      1.09 o 
   2   7   4       41.59       46.56      2.62 o 
   3   7   4       11.37       12.33      1.66 o 
   4   7   4        8.47        9.12      1.60 o 
   5   7   4        3.61        3.38      1.54 o 
   6   7   4        0.22       -1.61      1.61 o 
   7   7   4       26.55       21.38      3.42 o 
   8   7   4        0.28        1.32      2.08 o 
   9   7   4        3.08        3.82      2.27 o 
  10   7   4       10.33       10.01      3.97 o 
  11   7   4        0.02        0.82      2.20 o 
 -13   8   4        0.65        4.53      2.02 o 
 -12   8   4       13.00       26.80      3.01 o 
 -11   8   4        0.18        1.90      1.49 o 
 -10   8   4        0.49        3.23      1.49 o 
  -9   8   4        2.59        4.71      1.60 o 
  -8   8   4        4.32        4.39      1.66 o 
  -7   8   4        0.11        0.20      1.35 o 
  -6   8   4        3.60        1.70      1.12 o 
  -5   8   4        1.20        2.49      1.01 o 
  -4   8   4        0.09        0.87      0.90 o 
  -3   8   4        0.73        1.04      1.23 o 
  -2   8   4        4.53        5.34      1.58 o 
  -1   8   4        2.71        4.13      1.62 o 
   0   8   4        0.00        0.63      1.25 o 
   1   8   4       57.63       58.86      3.04 o 
   2   8   4       24.76       22.58      2.17 o 
   3   8   4        4.68        5.84      1.48 o 
   4   8   4       24.48       24.93      2.32 o 
   5   8   4       17.02       20.62      3.67 o 
   6   8   4        1.18       -0.37      1.91 o 
   7   8   4        0.15       -0.02      2.12 o 
   8   8   4        0.46        0.60      2.00 o 
   9   8   4        9.74       11.47      3.15 o 
 -11   9   4        4.41        6.32      2.83 o 
 -10   9   4        2.62        6.77      2.66 o 
  -9   9   4        4.84        8.00      2.75 o 
  -8   9   4        0.09        4.21      2.29 o 
  -7   9   4       29.56       33.55      3.89 o 
  -6   9   4        0.74        3.45      2.37 o 
  -5   9   4       11.43        9.17      2.06 o 
  -4   9   4        0.29        2.04      1.23 o 
  -3   9   4        0.44        0.26      1.33 o 
  -2   9   4        0.80       -1.23      1.23 o 
  -1   9   4        0.35       -0.19      1.55 o 
   0   9   4        0.27        1.81      1.52 o 
   1   9   4        0.69       -0.78      1.35 o 
   2   9   4        3.49        1.61      1.67 o 
   3   9   4       30.78       31.61      2.66 o 
   4   9   4       22.85       24.56      2.47 o 
   5   9   4        3.59        5.58      2.44 o 
   6   9   4        0.13       -1.91      2.27 o 
   7   9   4        0.74        5.12      2.71 o 
   8   9   4        0.35        0.72      4.91 o 
  -8  10   4        2.97        3.78      3.01 o 
  -7  10   4        0.01       -3.40      3.40 o 
  -6  10   4        0.63        1.40      3.98 o 
  -5  10   4        1.37       -0.95      3.17 o 
  -4  10   4        0.05        1.95      4.57 o 
  -3  10   4        0.30        2.73      2.15 o 
  -2  10   4        0.26        1.10      1.65 o 
  -1  10   4        0.71        1.92      2.34 o 
   0  10   4        0.25       -0.56      1.53 o 
   1  10   4        1.20        2.31      1.77 o 
   2  10   4        3.58        4.35      1.88 o 
   3  10   4        3.08        1.56      1.76 o 
   4  10   4        1.34        7.24      2.68 o 
   5  10   4        5.96        3.15      3.55 o 
  -3  11   4        0.01        3.16      6.23 o 
  -2  11   4        1.39        0.28      3.12 o 
  -1  11   4        1.77        2.68      4.17 o 
   0  11   4        0.66        3.73      3.26 o 
 -18   1   5        1.42        0.54      2.00 o 
 -17   1   5        0.00        1.95      3.05 o 
 -16   1   5        4.29        3.82      1.47 o 
 -15   1   5        0.74       -1.04      1.04 o 
 -14   1   5        0.19       -0.91      0.91 o 
 -13   1   5        0.00       -0.82      0.82 o 
 -12   1   5       15.21       19.59      2.08 o 
 -11   1   5      115.92      110.23      4.01 o 
 -10   1   5        3.32        5.16      1.18 o 
  -9   1   5        4.84        5.24      0.85 o 
  -8   1   5      186.02      219.02      4.35 o 
  -7   1   5      107.77       90.34      5.32 o 
  -6   1   5       30.39       16.86      2.25 o 
  -5   1   5        8.66        6.35      3.49 o 
  -4   1   5      113.13      114.25      9.29 o 
  -3   1   5       22.52       23.16      1.65 o 
  -2   1   5       61.65       68.34      2.20 o 
  -1   1   5       61.82       52.93      2.28 o 
   0   1   5       91.43       96.37      2.36 o 
   1   1   5       77.41       66.37      2.06 o 
   2   1   5      104.38       81.41      2.20 o 
   3   1   5       43.03       53.29      2.01 o 
   4   1   5      112.85      104.21      2.67 o 
   5   1   5        3.00        1.29      0.62 o 
   6   1   5        0.29        0.37      0.66 o 
   7   1   5        0.66        1.57      1.26 o 
   8   1   5        0.00       -0.01      0.78 o 
   9   1   5       30.57       30.71      2.51 o 
  10   1   5       17.44       17.18      2.71 o 
  11   1   5       36.29       38.15      5.99 o 
  12   1   5        0.91        3.46      2.06 o 
  13   1   5       78.29       81.99      6.99 o 
 -18   2   5        1.73        1.80      1.72 o 
 -17   2   5        0.19       -0.67      1.33 o 
 -16   2   5        0.41       -0.14      1.32 o 
 -15   2   5        0.19       -0.46      1.85 o 
 -14   2   5        3.36        3.94      1.40 o 
 -13   2   5       24.29       31.09      2.62 o 
 -12   2   5       38.11       40.11      3.32 o 
 -11   2   5       72.89       74.95      3.33 o 
 -10   2   5       22.95       31.19      1.77 o 
  -9   2   5        5.24        6.63      0.93 o 
  -8   2   5       83.63       70.07      4.76 o 
  -7   2   5        5.76        5.60      0.83 o 
  -6   2   5      978.52     1045.08     55.80 o 
  -5   2   5      282.48      244.63     25.60 o 
  -4   2   5      275.94      301.39     18.12 o 
  -3   2   5      360.13      397.62      6.22 o 
  -2   2   5      216.43      220.61      4.63 o 
  -1   2   5      609.83      623.15     11.07 o 
   0   2   5        0.34        0.23      0.40 o 
   1   2   5       15.75       16.21      0.85 o 
   2   2   5      377.90      348.57      5.65 o 
   3   2   5       82.06       67.53      1.95 o 
   4   2   5        0.11        0.35      0.59 o 
   5   2   5        9.16       14.27      1.24 o 
   6   2   5        0.31        0.43      0.97 o 
   7   2   5        3.16        1.98      1.21 o 
   8   2   5       18.82       14.45      2.49 o 
   9   2   5        2.78        1.11      1.91 o 
  10   2   5        2.05        2.49      1.88 o 
  11   2   5       19.51       15.76      7.15 o 
  12   2   5       13.14       17.15      3.31 o 
  13   2   5        8.84        8.58      4.91 o 
  14   2   5        1.48        3.46      2.61 o 
 -17   3   5        3.62        4.89      2.84 o 
 -16   3   5        9.06        8.26      1.85 o 
 -15   3   5        8.00        8.03      2.01 o 
 -14   3   5        1.61        1.49      1.18 o 
 -13   3   5        8.27        6.30      1.68 o 
 -12   3   5        4.29        3.74      1.36 o 
 -11   3   5       18.02       13.18      1.85 o 
 -10   3   5        0.21        0.08      0.71 o 
  -9   3   5      112.37      118.64      3.33 o 
  -8   3   5       16.52       20.05      1.43 o 
  -7   3   5      119.10      114.75      5.49 o 
  -6   3   5        9.76        2.39      0.66 o 
  -5   3   5      235.89      263.10      9.75 o 
  -4   3   5      322.29      342.34     10.09 o 
  -3   3   5       38.78       57.26      2.64 o 
  -2   3   5       46.54       43.49      1.65 o 
  -1   3   5      113.75       93.24      4.15 o 
   0   3   5       38.63       59.63      3.13 o 
   1   3   5      120.12      131.92      4.84 o 
   2   3   5      339.43      350.30      7.40 o 
   3   3   5       98.40      104.76      3.51 o 
   4   3   5      307.13      296.88      6.86 o 
   5   3   5        1.61       -0.83      0.85 o 
   6   3   5       70.41       76.29      4.22 o 
   7   3   5       16.74       10.83      2.32 o 
   8   3   5       44.10       36.87      3.55 o 
   9   3   5        5.31        3.30      2.96 o 
  10   3   5       50.71       40.58      4.06 o 
  11   3   5       18.30       13.33      3.24 o 
  12   3   5        2.45        2.76      2.32 o 
  13   3   5        2.26        4.94      2.51 o 
 -17   4   5        0.03        2.43      1.64 o 
 -16   4   5        2.33        3.35      1.66 o 
 -15   4   5       14.02       13.76      2.34 o 
 -14   4   5       30.99       24.59      2.73 o 
 -13   4   5        0.84       -0.53      0.93 o 
 -12   4   5        1.10       -0.43      0.98 o 
 -11   4   5        2.22       -0.23      0.80 o 
 -10   4   5        0.48       -0.49      0.78 o 
  -9   4   5        0.13        0.09      0.69 o 
  -8   4   5        9.04       13.63      1.33 o 
  -7   4   5       15.97       15.18      1.15 o 
  -6   4   5      162.85      162.72      3.36 o 
  -5   4   5      297.74      270.34      4.93 o 
  -4   4   5      255.53      288.86      6.23 o 
  -3   4   5      114.23      136.52      3.55 o 
  -2   4   5       41.91       45.16      1.73 o 
  -1   4   5      252.10      221.21      6.68 o 
   0   4   5        9.78       19.86      3.37 o 
   1   4   5       24.08       15.60      2.03 o 
   2   4   5       13.80       10.41      2.07 o 
   3   4   5       17.53       16.46      1.68 o 
   4   4   5       27.07       21.02      2.57 o 
   5   4   5      166.56      150.91     12.84 o 
   6   4   5       13.09       10.35      2.37 o 
   7   4   5       15.36       16.30      2.83 o 
   8   4   5       24.22       24.29      3.31 o 
   9   4   5        0.87        1.23      2.02 o 
  10   4   5       52.49       52.49      5.92 o 
  11   4   5        0.34        0.84      4.42 o 
  12   4   5        0.21       -4.23      4.23 o 
  13   4   5        0.10        1.08      2.26 o 
 -16   5   5       20.56       19.14      2.84 o 
 -15   5   5        2.69        4.90      1.95 o 
 -14   5   5        0.87        1.32      1.29 o 
 -13   5   5        9.79        8.23      1.79 o 
 -12   5   5        8.04       12.51      3.87 o 
 -11   5   5        2.18        3.54      1.30 o 
 -10   5   5        1.50        1.73      1.13 o 
  -9   5   5       37.73       38.40      2.22 o 
  -8   5   5        0.29       -0.56      0.72 o 
  -7   5   5       11.19       13.70      1.41 o 
  -6   5   5       31.26       34.68      1.70 o 
  -5   5   5        4.28       12.21      0.98 o 
  -4   5   5       69.87       57.61      1.85 o 
  -3   5   5       91.92      107.75      3.13 o 
  -2   5   5       42.26       33.53      2.08 o 
  -1   5   5       70.25       70.64      2.94 o 
   0   5   5        0.74        6.58      1.64 o 
   1   5   5        5.53        4.83      2.66 o 
   2   5   5       70.45       62.29      3.76 o 
   3   5   5       51.00       54.99      3.76 o 
   4   5   5       19.38       20.63      2.83 o 
   5   5   5       22.77       22.96      4.19 o 
   6   5   5       40.13       31.81      3.58 o 
   7   5   5        1.73        0.12      1.56 o 
   8   5   5      146.86      127.17      9.15 o 
   9   5   5        7.39        5.55      2.35 o 
  10   5   5        1.23       -1.54      1.94 o 
  11   5   5        1.82        1.15      2.25 o 
  12   5   5        3.26        1.51      2.24 o 
 -15   6   5       23.84       23.60      3.46 o 
 -14   6   5        0.29        2.87      1.49 o 
 -13   6   5        4.45        3.52      1.52 o 
 -12   6   5       14.05       18.70      2.10 o 
 -11   6   5       12.67       10.11      2.31 o 
 -10   6   5        8.55        9.57      2.00 o 
  -9   6   5        0.10       -0.51      0.91 o 
  -8   6   5        1.59        3.09      1.11 o 
  -7   6   5        4.32        3.36      1.06 o 
  -6   6   5        5.53        6.28      1.10 o 
  -5   6   5        0.41        1.15      0.85 o 
  -4   6   5       31.75       29.45      2.63 o 
  -3   6   5        0.96        2.57      1.08 o 
  -2   6   5       19.51       16.39      1.72 o 
  -1   6   5       84.53       79.69      3.99 o 
   0   6   5       22.03       26.22      2.19 o 
   1   6   5       10.89        8.72      1.60 o 
   2   6   5        0.17        0.89      0.99 o 
   3   6   5       21.15       23.50      2.25 o 
   4   6   5        2.12        0.10      0.94 o 
   5   6   5       20.16       17.40      2.12 o 
   6   6   5       62.76       62.35      4.86 o 
   7   6   5      196.54      178.16      7.70 o 
   8   6   5        6.91        6.27      3.22 o 
   9   6   5        4.67        1.38      2.02 o 
  10   6   5        0.27       -0.18      2.25 o 
  11   6   5        0.40       -0.92      2.10 o 
 -14   7   5        2.93        4.93      2.17 o 
 -13   7   5        5.44        7.40      2.29 o 
 -12   7   5        7.86        7.20      1.68 o 
 -11   7   5        0.72        2.30      1.30 o 
 -10   7   5        3.99        3.59      1.35 o 
  -9   7   5        7.55        7.97      1.57 o 
  -8   7   5        7.30        9.17      1.51 o 
  -7   7   5        2.52        2.16      1.39 o 
  -6   7   5        2.43        1.49      1.01 o 
  -5   7   5        3.75        4.49      1.24 o 
  -4   7   5        0.01        1.02      1.07 o 
  -3   7   5       15.02       13.87      1.89 o 
  -2   7   5       19.21       15.94      2.02 o 
  -1   7   5        3.53        3.46      1.20 o 
   0   7   5       15.34       15.24      1.99 o 
   1   7   5       30.36       30.55      2.65 o 
   2   7   5       11.19       12.35      2.00 o 
   3   7   5       12.26       11.87      1.98 o 
   4   7   5        3.85        3.97      1.61 o 
   5   7   5       93.61       80.18      3.97 o 
   6   7   5        1.03        2.67      2.16 o 
   7   7   5       11.06        6.26      2.62 o 
   8   7   5        0.37       -2.03      2.03 o 
   9   7   5        2.82        2.81      2.45 o 
  10   7   5        0.58       -1.88      2.01 o 
 -13   8   5        3.61        7.61      2.30 o 
 -12   8   5        1.77        4.15      1.84 o 
 -11   8   5        0.85        1.60      2.21 o 
 -10   8   5       11.58        9.67      2.32 o 
  -9   8   5        0.48        0.72      1.65 o 
  -8   8   5        4.52        4.17      2.00 o 
  -7   8   5        0.10       -0.06      1.25 o 
  -6   8   5        0.11       -0.68      1.02 o 
  -5   8   5        1.01        0.02      0.87 o 
  -4   8   5        0.14        1.70      1.05 o 
  -3   8   5        0.18       -0.52      1.16 o 
  -2   8   5        3.01        2.56      1.45 o 
  -1   8   5        1.00        0.56      1.56 o 
   0   8   5       15.48       15.17      2.15 o 
   1   8   5        0.62        0.49      1.50 o 
   2   8   5        1.55       -0.96      2.62 o 
   3   8   5       14.05       11.60      2.17 o 
   4   8   5        5.19        2.48      1.75 o 
   5   8   5       23.30       21.66      3.66 o 
   6   8   5        0.07       -1.56      2.47 o 
   7   8   5        4.58        0.47      2.28 o 
   8   8   5        5.56        5.62      2.70 o 
   9   8   5        0.38        0.98      5.12 o 
 -11   9   5        0.60        4.61      3.62 o 
 -10   9   5        4.66        7.21      2.66 o 
  -9   9   5        0.50        4.40      2.40 o 
  -8   9   5        0.57        0.82      1.91 o 
  -7   9   5        0.41        1.29      1.58 o 
  -6   9   5        9.55        6.77      1.68 o 
  -5   9   5        0.41        1.74      1.61 o 
  -4   9   5        3.82        3.12      1.37 o 
  -3   9   5        0.00        1.06      2.40 o 
  -2   9   5        0.39        1.21      1.31 o 
  -1   9   5        0.65        1.97      1.49 o 
   0   9   5        1.97        1.28      1.60 o 
   1   9   5        2.89        0.16      1.76 o 
   2   9   5        6.58        5.57      2.26 o 
   3   9   5        1.99        0.18      2.04 o 
   4   9   5        2.12        1.68      2.33 o 
   5   9   5        1.48        1.82      2.15 o 
   6   9   5        0.34        5.09      4.27 o 
   7   9   5        1.99       -1.09      2.38 o 
  -8  10   5        2.62        3.24      4.39 o 
  -7  10   5        3.77        1.79      4.35 o 
  -6  10   5        0.75        4.60      4.16 o 
  -5  10   5        0.48        1.57      3.19 o 
  -4  10   5        0.33        0.26      1.70 o 
  -3  10   5        0.33       -0.52      3.22 o 
  -2  10   5        0.07        2.00      1.68 o 
  -1  10   5        1.61        3.09      1.79 o 
   0  10   5        9.71        5.13      1.99 o 
   1  10   5        0.96       -0.86      1.98 o 
   2  10   5       12.15        8.64      2.86 o 
   3  10   5        0.67       -1.32      2.68 o 
   4  10   5        1.73        1.86      3.48 o 
 -18   0   6        3.02        3.69      3.34 o 
 -17   0   6        0.23        2.41      2.80 o 
 -16   0   6        6.99        9.46      3.77 o 
 -15   0   6        3.17        1.38      2.49 o 
 -14   0   6       30.68       26.63      4.51 o 
 -13   0   6        1.73       -0.41      1.38 o 
 -12   0   6        9.05        4.12      2.21 o 
 -11   0   6       43.80       56.70      4.95 o 
 -10   0   6      125.98      129.93      7.44 o 
  -9   0   6        0.00        0.02      1.15 o 
  -8   0   6      295.25      279.59     10.94 o 
  -7   0   6      240.53      214.77      8.86 o 
  -6   0   6      456.10      393.36     13.09 o 
  -5   0   6      123.20      126.53      6.27 o 
  -4   0   6      801.41      931.13     25.43 o 
  -3   0   6      348.91      366.65     11.91 o 
  -2   0   6     3257.43     3873.07     62.52 o 
  -1   0   6     5370.84     6041.88    104.22 o 
   0   0   6     2692.19     2710.97     48.43 o 
   1   0   6      250.16      258.95      6.90 o 
   2   0   6       92.51       69.93      3.13 o 
   3   0   6       34.24       48.54      2.65 o 
   4   0   6       12.16       12.57      1.64 o 
   5   0   6        0.18        0.26      1.03 o 
   6   0   6      122.79      120.10      4.69 o 
   7   0   6       55.09       57.29      3.38 o 
   8   0   6       43.44       45.35      3.27 o 
   9   0   6        3.90        3.13      3.05 o 
  10   0   6        0.09       -2.74      2.74 o 
 -18   1   6        1.76        0.57      1.89 o 
 -17   1   6        0.72       -0.96      3.45 o 
 -16   1   6        0.70        2.36      1.38 o 
 -15   1   6        8.23        9.32      2.80 o 
 -14   1   6        2.07        0.99      1.17 o 
 -13   1   6        0.16        0.58      1.07 o 
 -12   1   6        0.33       -0.81      0.81 o 
 -11   1   6       92.27       90.71      3.69 o 
 -10   1   6       35.75       46.01      3.17 o 
  -9   1   6      225.02      250.54      5.63 o 
  -8   1   6        6.42        5.64      1.42 o 
  -7   1   6       21.35       17.76      1.91 o 
  -6   1   6      136.54      129.76      6.65 o 
  -5   1   6        5.23        7.27      1.22 o 
  -4   1   6       37.14       46.04      3.07 o 
  -3   1   6      878.25      884.75     13.61 o 
  -2   1   6     1319.03     1436.22     21.77 o 
  -1   1   6      478.14      402.93      6.18 o 
   0   1   6      661.49      699.51     10.31 o 
   1   1   6      288.77      354.63      8.26 o 
   2   1   6      252.02      240.81      4.77 o 
   3   1   6      127.96      127.96      3.13 o 
   4   1   6       36.57       31.06      1.61 o 
   5   1   6       50.83       59.59      2.19 o 
   6   1   6        2.89        2.88      0.89 o 
   7   1   6       50.47       50.57      2.80 o 
   8   1   6       21.71       22.90      2.80 o 
   9   1   6       11.56       10.67      2.95 o 
  10   1   6        5.64        1.09      1.80 o 
  11   1   6        0.73        1.62      1.83 o 
  12   1   6        7.68        6.95      4.95 o 
 -18   2   6        0.54        2.98      1.72 o 
 -17   2   6        7.20        6.61      1.83 o 
 -16   2   6        0.11        2.52      1.44 o 
 -15   2   6        1.98        1.95      1.30 o 
 -14   2   6        1.20        2.14      1.32 o 
 -13   2   6        1.91        2.02      1.29 o 
 -12   2   6       59.59       57.71      3.23 o 
 -11   2   6        7.66        8.03      1.54 o 
 -10   2   6        0.02       -0.59      0.59 o 
  -9   2   6        0.09       -0.43      0.54 o 
  -8   2   6       32.29       41.76      2.10 o 
  -7   2   6      266.70      293.71     12.08 o 
  -6   2   6      204.07      199.89      9.31 o 
  -5   2   6       68.37       80.72      3.33 o 
  -4   2   6     1230.29     1282.07     30.76 o 
  -3   2   6        2.92        0.99      0.64 o 
  -2   2   6     1081.19     1133.88     17.65 o 
  -1   2   6      134.31      149.26      4.07 o 
   0   2   6       79.73       96.85      4.55 o 
   1   2   6     1144.97     1301.24     17.41 o 
   2   2   6       85.90      111.00      2.67 o 
   3   2   6      523.92      561.17     10.77 o 
   4   2   6        5.62        3.95      1.16 o 
   5   2   6        3.84        3.76      1.22 o 
   6   2   6        1.01        0.48      1.10 o 
   7   2   6        3.73        4.10      1.39 o 
   8   2   6       69.93       58.08      3.97 o 
   9   2   6       27.56       23.87      4.45 o 
  10   2   6       30.99       38.47      3.80 o 
  11   2   6        1.15       -1.60      1.88 o 
  12   2   6        0.67        0.76      1.96 o 
  13   2   6        0.00        1.41      4.10 o 
 -17   3   6        0.38       -1.72      2.03 o 
 -16   3   6        1.18       -1.13      1.46 o 
 -15   3   6        2.05        0.85      1.32 o 
 -14   3   6       20.22       24.10      3.39 o 
 -13   3   6        9.99        9.01      1.96 o 
 -12   3   6        2.47        1.34      1.11 o 
 -11   3   6        8.63        7.54      2.15 o 
 -10   3   6        3.59        3.78      0.94 o 
  -9   3   6       23.84       17.75      1.49 o 
  -8   3   6       28.87       28.15      1.69 o 
  -7   3   6       36.77       41.89      2.11 o 
  -6   3   6       53.63       49.36      3.07 o 
  -5   3   6        9.93        9.75      1.06 o 
  -4   3   6      265.74      278.28      6.43 o 
  -3   3   6       84.86       94.85      2.87 o 
  -2   3   6       51.29       48.49      1.91 o 
  -1   3   6        8.41        9.15      0.77 o 
   0   3   6        0.00        0.02      0.79 o 
   1   3   6       86.93       90.90      4.17 o 
   2   3   6      148.39      165.80      4.76 o 
   3   3   6        0.60        1.37      0.97 o 
   4   3   6       40.29       46.85      2.64 o 
   5   3   6       35.16       39.38      2.63 o 
   6   3   6        7.53        6.42      2.34 o 
   7   3   6       25.39       29.00      3.22 o 
   8   3   6        8.92        8.59      2.42 o 
   9   3   6       17.30       13.33      2.86 o 
  10   3   6       44.69       43.23      4.25 o 
  11   3   6        2.18       -1.52      2.89 o 
  12   3   6        7.45       10.39      3.83 o 
  13   3   6        5.40        3.67      3.07 o 
 -17   4   6        0.04        0.28      1.50 o 
 -16   4   6        3.90        2.00      1.51 o 
 -15   4   6        4.69        1.38      1.44 o 
 -14   4   6        3.54        3.68      1.49 o 
 -13   4   6       28.85       25.51      2.65 o 
 -12   4   6        0.05       -0.28      1.30 o 
 -11   4   6        5.13        3.53      1.11 o 
 -10   4   6        5.37        8.19      1.28 o 
  -9   4   6       22.69       20.98      1.69 o 
  -8   4   6        0.52        0.57      0.76 o 
  -7   4   6      245.29      227.45      4.52 o 
  -6   4   6       34.54       33.84      1.68 o 
  -5   4   6      226.24      239.26      4.33 o 
  -4   4   6        0.12        1.52      1.48 o 
  -3   4   6       34.85       34.74      1.74 o 
  -2   4   6        3.66        5.24      1.39 o 
  -1   4   6       29.53       32.70      2.74 o 
   0   4   6        1.18        1.31      1.15 o 
   1   4   6      319.75      307.83      8.92 o 
   2   4   6        4.26        8.61      1.45 o 
   3   4   6       20.15       18.18      1.89 o 
   4   4   6      551.14      569.54     31.58 o 
   5   4   6       90.28       84.08      4.77 o 
   6   4   6      149.03      144.64      6.37 o 
   7   4   6        0.05       -1.12      1.65 o 
   8   4   6       73.83       68.98      5.54 o 
   9   4   6        5.14        0.15      3.09 o 
  10   4   6        0.01        0.36      3.69 o 
  11   4   6        8.01       14.22      3.41 o 
  12   4   6        3.10        4.46      2.57 o 
 -16   5   6        1.13        2.26      1.59 o 
 -15   5   6        3.53        4.31      1.60 o 
 -14   5   6        0.34        0.85      1.17 o 
 -13   5   6        0.25        0.48      1.20 o 
 -12   5   6        0.00       -0.62      1.24 o 
 -11   5   6        0.13        0.06      0.98 o 
 -10   5   6        0.08        0.17      0.81 o 
  -9   5   6       18.58       17.62      1.73 o 
  -8   5   6        4.99       10.19      1.35 o 
  -7   5   6       20.23       19.11      2.91 o 
  -6   5   6        0.52       -0.12      0.61 o 
  -5   5   6        4.98        5.15      0.82 o 
  -4   5   6        1.43       -0.04      0.83 o 
  -3   5   6        5.06        6.11      1.35 o 
  -2   5   6       27.47       34.40      2.80 o 
  -1   5   6       48.50       50.77      6.66 o 
   0   5   6       14.84       11.82      2.01 o 
   1   5   6        6.05        3.95      2.14 o 
   2   5   6        6.39        5.05      1.88 o 
   3   5   6      132.89      136.64      6.03 o 
   4   5   6        8.88        9.74      3.38 o 
   5   5   6       57.67       53.76      4.31 o 
   6   5   6        8.80        7.99      2.59 o 
   7   5   6       32.93       29.22      3.74 o 
   8   5   6        0.03       -1.71      1.71 o 
   9   5   6        0.11       -1.48      2.35 o 
  10   5   6        5.00        5.42      2.54 o 
  11   5   6        0.08        0.97      5.39 o 
 -15   6   6        0.02        0.23      1.48 o 
 -14   6   6        0.00        1.79      1.34 o 
 -13   6   6        0.64        0.17      1.24 o 
 -12   6   6        2.31        2.80      1.31 o 
 -11   6   6        3.11        2.27      1.14 o 
 -10   6   6       46.34       40.77      2.94 o 
  -9   6   6       15.39       14.46      2.06 o 
  -8   6   6       55.59       59.28      2.75 o 
  -7   6   6        3.79        3.58      1.62 o 
  -6   6   6       19.10       18.68      1.83 o 
  -5   6   6       11.04        8.58      1.54 o 
  -4   6   6        0.94        0.45      1.49 o 
  -3   6   6        1.00        1.35      1.10 o 
  -2   6   6       25.02       22.55      2.13 o 
  -1   6   6        7.09        9.47      1.57 o 
   0   6   6        1.20        1.90      1.20 o 
   1   6   6        5.08        2.87      1.26 o 
   2   6   6        8.51        9.41      2.34 o 
   3   6   6       79.99       71.27      4.56 o 
   4   6   6       82.96       76.25      4.96 o 
   5   6   6       43.08       41.70      5.76 o 
   6   6   6       66.76       62.57      5.04 o 
   7   6   6       18.78       21.75      3.59 o 
   8   6   6       17.12       17.38      3.52 o 
   9   6   6        5.22       10.45      3.06 o 
  10   6   6        0.75       -0.74      2.43 o 
 -14   7   6        5.01        6.47      2.08 o 
 -13   7   6        0.33        2.14      1.44 o 
 -12   7   6        0.46        1.66      1.34 o 
 -11   7   6        5.90        6.18      1.54 o 
 -10   7   6        8.36        6.58      1.87 o 
  -9   7   6        0.11        2.10      1.61 o 
  -8   7   6        4.97        4.36      1.70 o 
  -7   7   6       17.90       17.51      2.29 o 
  -6   7   6        2.61        2.18      1.21 o 
  -5   7   6        0.30        1.69      1.12 o 
  -4   7   6        2.61        5.51      1.84 o 
  -3   7   6        7.69        8.83      2.18 o 
  -2   7   6        2.55        2.95      1.65 o 
  -1   7   6        1.91        1.31      1.27 o 
   0   7   6        8.26        9.50      1.76 o 
   1   7   6        0.35        0.04      1.22 o 
   2   7   6        3.01        1.94      1.77 o 
   3   7   6       16.39       14.53      2.81 o 
   4   7   6        7.02        7.31      1.81 o 
   5   7   6       42.40       44.35      4.00 o 
   6   7   6        4.16       13.22      3.06 o 
   7   7   6        6.16        5.29      2.85 o 
   8   7   6        1.34        0.94      5.78 o 
   9   7   6        1.01        2.09      2.60 o 
 -13   8   6        5.67        7.38      3.28 o 
 -12   8   6        9.79        7.67      2.85 o 
 -11   8   6        0.20       -0.10      1.71 o 
 -10   8   6        2.69        0.60      1.65 o 
  -9   8   6        3.88        2.87      1.71 o 
  -8   8   6        4.97        3.44      1.84 o 
  -7   8   6       12.44       11.52      2.16 o 
  -6   8   6       11.84       11.68      2.14 o 
  -5   8   6        0.28        0.84      1.32 o 
  -4   8   6        3.50        0.95      1.64 o 
  -3   8   6        4.73        2.16      2.01 o 
  -2   8   6        4.90        3.95      1.95 o 
  -1   8   6        0.56        1.27      1.61 o 
   0   8   6        9.11        8.86      2.03 o 
   1   8   6       12.69       10.13      2.14 o 
   2   8   6       17.04       18.72      2.80 o 
   3   8   6       15.60       14.92      2.43 o 
   4   8   6        1.79        3.12      1.77 o 
   5   8   6        0.68       -1.64      2.38 o 
   6   8   6       11.19       11.26      3.30 o 
   7   8   6        4.36        0.81      2.57 o 
   8   8   6        0.62        1.26      3.92 o 
 -11   9   6        5.92       11.98      4.53 o 
 -10   9   6        0.00        0.34      6.08 o 
  -9   9   6        0.85        0.39      2.42 o 
  -8   9   6        1.74        2.66      1.79 o 
  -7   9   6        0.01       -1.13      1.42 o 
  -6   9   6        0.19       -0.04      1.49 o 
  -5   9   6        2.54        3.00      1.71 o 
  -4   9   6        8.18        5.72      1.85 o 
  -3   9   6        8.79        6.80      3.75 o 
  -2   9   6        2.84        1.69      2.18 o 
  -1   9   6        1.92       -0.05      1.83 o 
   0   9   6        3.58        4.06      2.32 o 
   1   9   6        0.35       -1.17      1.80 o 
   2   9   6       28.20       21.93      3.35 o 
   3   9   6        0.79       -1.55      1.55 o 
   4   9   6        0.26        0.49      3.29 o 
   5   9   6        1.26        0.48      2.45 o 
   6   9   6        0.20       -0.66      2.45 o 
  -7  10   6        0.29        8.90      5.19 o 
  -6  10   6        1.03       -1.69      1.69 o 
  -5  10   6        3.97        1.00      3.02 o 
  -4  10   6        0.60       -0.88      1.61 o 
  -3  10   6        1.24       -2.23      6.17 o 
  -2  10   6        1.83       -1.09      2.21 o 
  -1  10   6        2.35        5.42      2.65 o 
   0  10   6       11.18       14.49      3.46 o 
   1  10   6        0.31       -1.53      2.13 o 
   2  10   6        1.11       -1.45      2.70 o 
   3  10   6        0.09       -0.12      2.02 o 
 -18   1   7        0.82        2.49      2.76 o 
 -17   1   7       12.35       11.30      2.90 o 
 -16   1   7       20.35       15.70      3.03 o 
 -15   1   7        0.38        1.71      1.64 o 
 -14   1   7       39.82       40.48      3.74 o 
 -13   1   7        3.17        4.05      1.63 o 
 -12   1   7        0.79       -0.63      1.10 o 
 -11   1   7        3.72        6.15      1.69 o 
 -10   1   7        7.52        5.08      1.47 o 
  -9   1   7        0.52        0.19      0.87 o 
  -8   1   7       59.63       48.95      3.15 o 
  -7   1   7        0.26        0.32      2.68 o 
  -6   1   7      428.28      450.97     17.42 o 
  -5   1   7      309.32      314.74      8.24 o 
  -4   1   7     2852.94     2860.24     41.84 o 
  -3   1   7      758.49      903.69     12.65 o 
  -2   1   7      491.36      504.80      9.30 o 
  -1   1   7     1371.07     1427.78     18.79 o 
   0   1   7        1.76        0.77      0.56 o 
   1   1   7        0.00        1.27      0.63 o 
   2   1   7       12.07       12.98      1.20 o 
   3   1   7       25.48       26.79      1.59 o 
   4   1   7       20.62       23.27      1.58 o 
   5   1   7       48.23       47.80      2.69 o 
   6   1   7       91.55       97.00      3.85 o 
   7   1   7       12.20       12.37      1.93 o 
   8   1   7       25.23       25.91      4.00 o 
   9   1   7       34.26       40.19      3.78 o 
  10   1   7       65.50       64.80      7.48 o 
  11   1   7        0.07        3.32      4.25 o 
  12   1   7        0.54       -4.35      4.35 o 
 -18   2   7        0.01        4.21      1.78 o 
 -17   2   7        0.44        0.89      1.43 o 
 -16   2   7        0.04        1.13      1.37 o 
 -15   2   7       22.33       20.20      2.60 o 
 -14   2   7        5.03        6.16      1.68 o 
 -13   2   7       13.01       13.12      2.01 o 
 -12   2   7       51.45       50.17      3.96 o 
 -11   2   7        6.71       11.69      2.23 o 
 -10   2   7       23.58       26.72      3.69 o 
  -9   2   7       16.09       18.09      2.08 o 
  -8   2   7       87.07       85.38      4.04 o 
  -7   2   7       63.87       66.32      3.80 o 
  -6   2   7       22.39       12.86      1.73 o 
  -5   2   7      261.93      295.02      7.69 o 
  -4   2   7       26.32       30.22      1.64 o 
  -3   2   7      383.49      424.63      8.21 o 
  -2   2   7       17.11       18.80      2.40 o 
  -1   2   7       63.96       70.72      3.16 o 
   0   2   7      178.73      202.45      5.12 o 
   1   2   7      478.36      532.61     10.59 o 
   2   2   7      294.93      311.77      7.35 o 
   3   2   7       72.71       74.88      4.25 o 
   4   2   7      270.57      239.84      6.31 o 
   5   2   7       68.96       65.78      3.20 o 
   6   2   7       46.48       41.52      2.82 o 
   7   2   7       30.68       33.24      2.68 o 
   8   2   7        2.34        1.68      1.92 o 
   9   2   7       49.02       58.18      4.56 o 
  10   2   7       53.89       50.03      5.91 o 
  11   2   7       34.50       35.34      4.07 o 
  12   2   7        0.40       -4.70      4.70 o 
 -17   3   7        0.89        1.98      1.73 o 
 -16   3   7        7.19        7.04      3.27 o 
 -15   3   7        4.73        3.95      1.66 o 
 -14   3   7        0.84        0.85      1.22 o 
 -13   3   7       12.61       11.38      2.02 o 
 -12   3   7        9.67        8.45      1.74 o 
 -11   3   7      147.42      130.55      4.80 o 
 -10   3   7        0.03       -0.66      0.75 o 
  -9   3   7       21.56       26.54      3.93 o 
  -8   3   7       76.73       80.17      3.23 o 
  -7   3   7      204.40      233.26     26.10 o 
  -6   3   7      374.69      423.59      8.64 o 
  -5   3   7      179.55      208.97      7.90 o 
  -4   3   7        6.22        3.86      0.81 o 
  -3   3   7      170.14      160.38      7.46 o 
  -2   3   7       55.77       45.95      4.47 o 
  -1   3   7      242.95      222.32     12.15 o 
   0   3   7       74.58       92.03      4.41 o 
   1   3   7      493.58      490.71     10.13 o 
   2   3   7        2.41        4.39      1.20 o 
   3   3   7      105.38       86.72      3.64 o 
   4   3   7       10.06        7.22      1.61 o 
   5   3   7       20.36       22.19      2.25 o 
   6   3   7        0.29        1.20      1.67 o 
   7   3   7        1.41       -0.35      2.69 o 
   8   3   7       11.16       14.81      3.86 o 
   9   3   7        0.03        0.25      2.86 o 
  10   3   7       25.44       32.62      4.08 o 
  11   3   7       24.57       23.20      4.92 o 
  12   3   7        0.05        2.46      2.77 o 
 -17   4   7        1.74        0.39      1.71 o 
 -16   4   7        0.15       -1.39      2.09 o 
 -15   4   7        0.24        0.35      1.34 o 
 -14   4   7        0.46        0.12      1.64 o 
 -13   4   7        3.11        2.04      1.18 o 
 -12   4   7       53.64       50.45      3.50 o 
 -11   4   7       18.19       17.47      1.90 o 
 -10   4   7        6.25        3.45      1.02 o 
  -9   4   7       24.98       20.62      3.21 o 
  -8   4   7        1.59        5.38      1.05 o 
  -7   4   7      133.47      139.39      3.68 o 
  -6   4   7      185.30      203.86      8.75 o 
  -5   4   7      220.79      242.59      5.09 o 
  -4   4   7       22.16       23.00      2.03 o 
  -3   4   7       10.97       11.75      4.46 o 
  -2   4   7       44.77       40.03      3.01 o 
  -1   4   7        2.49        2.99      1.33 o 
   0   4   7       11.00       13.30      2.17 o 
   1   4   7      225.79      205.79      7.25 o 
   2   4   7       51.12       55.53      3.04 o 
   3   4   7      147.40      148.93      5.01 o 
   4   4   7       11.62       10.85      2.45 o 
   5   4   7        6.50        6.29      3.73 o 
   6   4   7       10.37       13.00      3.47 o 
   7   4   7       38.58       35.98      3.84 o 
   8   4   7       61.56       68.77      5.09 o 
   9   4   7        3.18        2.09      2.97 o 
  10   4   7        3.16        4.80      4.95 o 
  11   4   7       10.36        4.94      2.93 o 
 -16   5   7        2.84        2.02      2.01 o 
 -15   5   7        1.64        0.75      1.64 o 
 -14   5   7       12.85       10.64      2.03 o 
 -13   5   7        8.52        9.84      1.91 o 
 -12   5   7       13.28       11.51      2.17 o 
 -11   5   7       51.55       54.06      2.86 o 
 -10   5   7        5.93        2.90      1.18 o 
  -9   5   7      477.30      469.40      8.82 o 
  -8   5   7        2.43        0.53      1.00 o 
  -7   5   7       26.45       32.01      2.18 o 
  -6   5   7        2.06        2.19      0.95 o 
  -5   5   7        7.72        6.87      1.33 o 
  -4   5   7        3.61        5.12      2.91 o 
  -3   5   7        2.74        2.61      2.35 o 
  -2   5   7       28.94       30.47      4.77 o 
  -1   5   7       42.06       43.57      3.38 o 
   0   5   7       69.26       57.45      3.88 o 
   1   5   7       58.61       50.27      3.94 o 
   2   5   7      155.09      161.46      6.82 o 
   3   5   7        2.73        0.10      1.73 o 
   4   5   7       80.11       76.34      4.81 o 
   5   5   7       13.05       18.77      3.09 o 
   6   5   7        3.86        2.33      2.31 o 
   7   5   7        6.71        4.88      3.71 o 
   8   5   7        0.35       -3.68      3.68 o 
   9   5   7        0.17        2.11      2.41 o 
  10   5   7        5.42        3.97      4.10 o 
 -15   6   7        1.76        1.52      1.42 o 
 -14   6   7        1.23        2.54      1.51 o 
 -13   6   7        0.92        1.81      1.38 o 
 -12   6   7        0.65        0.38      1.60 o 
 -11   6   7        5.65        4.27      1.37 o 
 -10   6   7       75.01       72.60      3.71 o 
  -9   6   7        3.18        2.10      1.37 o 
  -8   6   7      160.97      148.40      6.54 o 
  -7   6   7        3.97        4.85      1.78 o 
  -6   6   7        2.75        2.79      1.24 o 
  -5   6   7        7.61        7.82      1.56 o 
  -4   6   7        3.57        4.88      1.48 o 
  -3   6   7       27.24       22.28      3.02 o 
  -2   6   7        2.52        2.64      1.17 o 
  -1   6   7       30.12       38.00      2.74 o 
   0   6   7       23.67       24.46      3.13 o 
   1   6   7        0.57        0.58      1.49 o 
   2   6   7       13.22       11.95      2.77 o 
   3   6   7        6.48        7.00      4.09 o 
   4   6   7       16.22       10.47      2.74 o 
   5   6   7       19.74       16.40      4.14 o 
   6   6   7       20.73       18.69      3.52 o 
   7   6   7        0.70        0.83      2.29 o 
   8   6   7        0.19        3.61      2.47 o 
   9   6   7        0.09        2.41      3.35 o 
 -14   7   7        6.16        8.75      2.27 o 
 -13   7   7        0.58        2.34      2.11 o 
 -12   7   7       16.88       13.90      2.66 o 
 -11   7   7       30.59       27.33      3.03 o 
 -10   7   7       11.39        5.90      1.84 o 
  -9   7   7        3.02        2.99      1.66 o 
  -8   7   7       25.40       25.06      5.85 o 
  -7   7   7        0.79        0.66      1.28 o 
  -6   7   7       76.09       71.85      3.84 o 
  -5   7   7        0.29        1.49      1.36 o 
  -4   7   7        0.46        0.65      1.43 o 
  -3   7   7       13.26       14.05      2.97 o 
  -2   7   7       36.76       40.90      3.00 o 
  -1   7   7        0.10       -1.14      1.14 o 
   0   7   7        0.49       -0.40      1.14 o 
   1   7   7        0.42        1.53      1.29 o 
   2   7   7        1.58        2.03      1.44 o 
   3   7   7        0.33       -2.06      2.06 o 
   4   7   7        0.89       -0.63      1.35 o 
   5   7   7       19.36       16.68      3.43 o 
   6   7   7        1.03       -0.67      2.24 o 
   7   7   7        4.52        2.14      2.64 o 
   8   7   7        0.34        1.28      3.33 o 
 -12   8   7        0.43       -0.30      4.87 o 
 -11   8   7        6.20        6.53      2.26 o 
 -10   8   7        2.11        0.88      1.79 o 
  -9   8   7        0.13        1.10      1.54 o 
  -8   8   7        0.20       -0.13      1.90 o 
  -7   8   7       19.78       18.78      2.57 o 
  -6   8   7        1.82       -1.20      1.20 o 
  -5   8   7       14.63       16.45      2.46 o 
  -4   8   7       32.56       35.18      3.93 o 
  -3   8   7        5.91        6.42      2.45 o 
  -2   8   7        1.31        2.54      1.98 o 
  -1   8   7        2.13        3.09      2.00 o 
   0   8   7       33.40       29.09      2.98 o 
   1   8   7        0.23        0.08      2.46 o 
   2   8   7       57.39       57.86      3.82 o 
   3   8   7        0.07       -0.78      1.59 o 
   4   8   7        0.10        1.04      1.60 o 
   5   8   7        0.65        1.74      2.69 o 
   6   8   7        0.03        0.26      2.47 o 
   7   8   7        0.02       -1.42      2.31 o 
 -10   9   7        0.25        0.28      2.49 o 
  -9   9   7        0.68       -0.15      2.30 o 
  -8   9   7        6.84        7.73      2.79 o 
  -7   9   7        1.80        1.52      2.26 o 
  -6   9   7        0.08        1.15      1.65 o 
  -5   9   7       24.29       25.44      3.10 o 
  -4   9   7        2.14        4.27      1.88 o 
  -3   9   7       18.70       13.01      3.09 o 
  -2   9   7        1.29        0.47      1.94 o 
  -1   9   7        0.20       -1.52      1.88 o 
   0   9   7        3.51        3.11      2.24 o 
   1   9   7        1.37        2.60      2.11 o 
   2   9   7        2.20       -0.06      1.77 o 
   3   9   7        0.35       -0.03      1.86 o 
   4   9   7        0.12       -1.80      3.15 o 
   5   9   7        0.39        2.16      3.36 o 
  -7  10   7        0.21        3.55      3.48 o 
  -6  10   7        0.66       -1.14      1.83 o 
  -5  10   7        0.13        0.16      1.91 o 
  -4  10   7        7.59        4.61      2.28 o 
  -3  10   7       13.16       13.54      3.45 o 
  -2  10   7        1.64        1.33      2.39 o 
  -1  10   7       15.19       13.81      3.49 o 
   0  10   7        2.72        3.25      4.46 o 
   1  10   7        0.11       -1.50      2.13 o 
 -18   0   8       56.54       55.03      7.30 o 
 -17   0   8       29.50       33.43      5.65 o 
 -16   0   8       55.18       44.38      6.06 o 
 -15   0   8        6.64        2.10      2.37 o 
 -14   0   8       18.09       13.36      3.57 o 
 -13   0   8        4.86        1.24      1.73 o 
 -12   0   8        1.33       -0.21      1.94 o 
 -11   0   8       12.04       11.13      3.03 o 
 -10   0   8      119.67      122.45      7.46 o 
  -9   0   8        6.54        7.30      2.39 o 
  -8   0   8      157.18      179.61      9.25 o 
  -7   0   8      115.14      101.84      6.51 o 
  -6   0   8      124.28      132.28      7.19 o 
  -5   0   8       47.71       48.44      4.14 o 
  -4   0   8        1.85        1.17      1.20 o 
  -3   0   8       16.87       13.39      1.61 o 
  -2   0   8      320.04      306.93     12.39 o 
  -1   0   8      435.02      528.89     16.38 o 
   0   0   8       90.76      119.18      9.53 o 
   1   0   8       70.77       91.23      4.09 o 
   2   0   8       15.84       21.40      2.85 o 
   3   0   8       44.78       39.80      2.88 o 
   4   0   8      320.87      296.25      8.48 o 
   5   0   8        4.50        3.24      1.65 o 
   6   0   8      774.62      808.95     27.33 o 
   7   0   8      555.88      569.46     21.52 o 
   8   0   8       59.66       53.44      6.25 o 
   9   0   8       13.74       21.15      5.19 o 
  10   0   8       13.47       13.31      4.91 o 
 -18   1   8        0.08        2.19      2.15 o 
 -17   1   8       13.97        7.63      7.92 o 
 -16   1   8       16.66       12.91      2.87 o 
 -15   1   8        7.18        8.25      2.46 o 
 -14   1   8        7.82        3.58      1.73 o 
 -13   1   8       31.77       32.65      3.43 o 
 -12   1   8       10.36        5.23      3.26 o 
 -11   1   8        8.42        8.51      1.95 o 
 -10   1   8       59.27       57.17      3.86 o 
  -9   1   8        5.44        4.12      2.89 o 
  -8   1   8       14.74       13.46      2.01 o 
  -7   1   8      303.65      314.29     26.03 o 
  -6   1   8        3.41        5.15      2.79 o 
  -5   1   8      165.04      220.03     10.70 o 
  -4   1   8       70.07       89.82      3.11 o 
  -3   1   8       75.33       87.60      2.72 o 
  -2   1   8       93.57      157.15      7.59 o 
  -1   1   8        3.55        1.45      0.58 o 
   0   1   8      129.49      133.81      4.54 o 
   1   1   8      272.87      260.04      5.34 o 
   2   1   8       43.10       50.09      3.13 o 
   3   1   8        0.79        0.63      0.98 o 
   4   1   8      211.83      200.35      5.79 o 
   5   1   8      457.40      459.44      9.96 o 
   6   1   8       68.28       72.31      3.64 o 
   7   1   8      243.36      241.46      6.81 o 
   8   1   8      209.69      223.38     11.17 o 
   9   1   8        3.21        3.46      4.10 o 
  10   1   8        3.02        3.07      3.94 o 
  11   1   8        1.98       -3.65      3.65 o 
 -18   2   8        0.95        1.24      2.26 o 
 -17   2   8        1.03       -1.69      3.89 o 
 -16   2   8        5.32        0.85      2.02 o 
 -15   2   8       16.79       17.01      3.16 o 
 -14   2   8       69.06       69.38      5.25 o 
 -13   2   8        0.43        2.65      1.75 o 
 -12   2   8       11.37       16.50      5.50 o 
 -11   2   8       32.31       34.94      3.47 o 
 -10   2   8        1.50        1.24      1.00 o 
  -9   2   8        1.67        1.28      1.20 o 
  -8   2   8        7.15        8.41      1.69 o 
  -7   2   8      106.14      105.52      4.53 o 
  -6   2   8       15.53       17.47      2.06 o 
  -5   2   8      153.28      174.24      6.22 o 
  -4   2   8      218.51      227.91      6.21 o 
  -3   2   8      168.89      195.47      5.04 o 
  -2   2   8       18.61       23.03      1.70 o 
  -1   2   8        0.29       -0.42      0.99 o 
   0   2   8       16.65       14.31      1.76 o 
   1   2   8      189.00      157.65      4.97 o 
   2   2   8       70.76       81.53      5.24 o 
   3   2   8      162.65      139.43      4.78 o 
   4   2   8       34.00       36.36      4.18 o 
   5   2   8      215.37      223.91      6.42 o 
   6   2   8       75.99       78.08      3.71 o 
   7   2   8        9.73        9.31      2.45 o 
   8   2   8       76.95       77.51      7.21 o 
   9   2   8        6.95        7.29      3.66 o 
  10   2   8       54.25       51.25      4.67 o 
  11   2   8        1.61        2.47      4.72 o 
 -17   3   8        1.08        1.46      2.58 o 
 -16   3   8        1.11        0.57      1.99 o 
 -15   3   8        1.32       -1.54      1.77 o 
 -14   3   8        4.28        1.37      2.58 o 
 -13   3   8        9.92        7.58      2.21 o 
 -12   3   8       60.49       67.22      4.64 o 
 -11   3   8        0.15        1.01      1.09 o 
 -10   3   8        8.46       11.35      2.52 o 
  -9   3   8       48.03       52.46      2.74 o 
  -8   3   8      120.78      123.76      5.21 o 
  -7   3   8      957.41      956.90     16.62 o 
  -6   3   8        5.25        6.38      1.24 o 
  -5   3   8       93.26       94.31      2.96 o 
  -4   3   8      278.28      272.09      7.49 o 
  -3   3   8        0.88        1.03      1.12 o 
  -2   3   8      111.68       91.01      5.50 o 
  -1   3   8       43.58       50.92      3.84 o 
   0   3   8       10.23       12.57      2.16 o 
   1   3   8     1169.96     1197.15     22.29 o 
   2   3   8       19.58       16.15      2.37 o 
   3   3   8      503.01      520.24     11.10 o 
   4   3   8       72.50       69.60      3.57 o 
   5   3   8        0.07        0.67      1.80 o 
   6   3   8       29.44       29.03      4.13 o 
   7   3   8       71.17       69.39      4.73 o 
   8   3   8       14.58       12.74      3.60 o 
   9   3   8      171.15      165.87      7.64 o 
  10   3   8        0.24        3.77      3.33 o 
  11   3   8       43.00       42.46      4.78 o 
 -17   4   8        1.04        3.67      1.83 o 
 -16   4   8        3.17        4.90      1.62 o 
 -15   4   8        0.11        1.87      1.61 o 
 -14   4   8        0.05        1.28      1.66 o 
 -13   4   8       48.57       39.22      3.94 o 
 -12   4   8        0.00        1.19      1.47 o 
 -11   4   8       77.13       67.51      4.84 o 
 -10   4   8        0.01       -0.52      0.94 o 
  -9   4   8        4.14        4.15      1.26 o 
  -8   4   8       21.02       21.57      1.73 o 
  -7   4   8        0.00        0.89      0.94 o 
  -6   4   8       10.43        8.03      1.66 o 
  -5   4   8       75.84       63.26      3.18 o 
  -4   4   8       61.47       62.82      4.19 o 
  -3   4   8      126.16      128.49      5.64 o 
  -2   4   8       17.11       14.70      3.31 o 
  -1   4   8       22.68       24.86      2.92 o 
   0   4   8       11.03       11.88      2.39 o 
   1   4   8      145.35      160.38      5.35 o 
   2   4   8      240.84      235.86      8.83 o 
   3   4   8       21.82       19.20      2.98 o 
   4   4   8        9.42       13.03      2.67 o 
   5   4   8       11.18       11.16      2.51 o 
   6   4   8        9.47       10.45      4.08 o 
   7   4   8        0.73       -1.64      1.90 o 
   8   4   8        2.05       -1.76      1.76 o 
   9   4   8       16.33       17.82      3.46 o 
  10   4   8        1.33        4.17      3.84 o 
 -16   5   8        0.34       -0.09      1.52 o 
 -15   5   8        0.17       -1.18      1.26 o 
 -14   5   8        4.35        5.66      1.79 o 
 -13   5   8        0.07        0.60      1.19 o 
 -12   5   8       14.80       13.46      2.15 o 
 -11   5   8       15.35       14.77      2.06 o 
 -10   5   8       93.03       87.07      4.52 o 
  -9   5   8        8.53        7.09      1.63 o 
  -8   5   8       56.66       55.83      4.10 o 
  -7   5   8       20.86       21.01      2.79 o 
  -6   5   8       24.79       28.86      2.10 o 
  -5   5   8       44.21       46.60      3.28 o 
  -4   5   8       39.20       34.79      3.26 o 
  -3   5   8        0.99        0.27      1.43 o 
  -2   5   8       38.71       34.07      3.33 o 
  -1   5   8       19.04       20.54      4.94 o 
   0   5   8      341.86      329.34     10.21 o 
   1   5   8        5.44        3.20      2.25 o 
   2   5   8        5.37        3.61      2.20 o 
   3   5   8       15.38       15.22      2.87 o 
   4   5   8        0.12       -1.65      1.65 o 
   5   5   8        3.80        6.00      2.54 o 
   6   5   8        7.50        2.81      2.44 o 
   7   5   8        6.42        5.10      3.24 o 
   8   5   8        8.09        8.03      2.89 o 
   9   5   8       13.75       16.57      3.57 o 
 -15   6   8        0.26        1.45      1.51 o 
 -14   6   8        0.32        1.97      1.54 o 
 -13   6   8       18.52       14.12      2.39 o 
 -12   6   8        0.01        1.90      1.91 o 
 -11   6   8       10.18        8.94      3.44 o 
 -10   6   8       25.16       20.73      7.69 o 
  -9   6   8        4.86        2.17      1.88 o 
  -8   6   8       12.08        5.38      3.82 o 
  -7   6   8        4.78        3.20      1.40 o 
  -6   6   8        1.93        0.52      1.71 o 
  -5   6   8       10.40        9.40      1.83 o 
  -4   6   8       26.21       23.80      2.31 o 
  -3   6   8        0.30        0.64      1.01 o 
  -2   6   8        3.25        4.05      1.92 o 
  -1   6   8       59.93       57.33      4.32 o 
   0   6   8       19.77       15.89      3.03 o 
   1   6   8       19.99       20.44      3.38 o 
   2   6   8        0.18       -1.81      1.81 o 
   3   6   8        5.48        1.95      2.20 o 
   4   6   8        1.13        3.74      2.47 o 
   5   6   8        4.52        1.14      3.28 o 
   6   6   8        2.67        4.60      3.94 o 
   7   6   8        5.49        6.38      2.90 o 
   8   6   8        1.02        1.12      2.91 o 
 -14   7   8        8.03        4.43      2.57 o 
 -13   7   8       10.90        9.76      2.77 o 
 -12   7   8       13.08       14.23      3.38 o 
 -11   7   8       24.00       25.23      3.83 o 
 -10   7   8        4.68        2.79      2.31 o 
  -9   7   8        0.54       -1.01      1.68 o 
  -8   7   8       17.72       16.04      4.40 o 
  -7   7   8        8.88       11.24      2.09 o 
  -6   7   8       12.78       10.29      2.02 o 
  -5   7   8        0.23       -0.09      1.19 o 
  -4   7   8       49.27       55.23      4.31 o 
  -3   7   8       69.22       82.22      5.23 o 
  -2   7   8        5.49        5.68      3.35 o 
  -1   7   8       64.12       56.49      3.48 o 
   0   7   8        2.06        0.16      1.82 o 
   1   7   8       29.93       33.24      2.98 o 
   2   7   8       10.31       13.92      2.56 o 
   3   7   8       29.02       30.38      2.98 o 
   4   7   8        1.33        0.64      1.93 o 
   5   7   8        2.86        3.10      2.68 o 
   6   7   8        0.02        0.25      2.46 o 
   7   7   8        0.37       -1.13      2.25 o 
 -12   8   8        4.48        7.00      3.29 o 
 -11   8   8        0.23        2.45      2.59 o 
 -10   8   8        8.14        6.70      2.69 o 
  -9   8   8        0.11        0.50      2.27 o 
  -8   8   8       12.64        9.53      2.94 o 
  -7   8   8        0.19       -0.92      1.88 o 
  -6   8   8       10.55        7.89      2.00 o 
  -5   8   8       16.13       12.30      2.35 o 
  -4   8   8        2.41        5.87      2.98 o 
  -3   8   8       16.08       19.33      3.28 o 
  -2   8   8        7.65        7.93      4.59 o 
  -1   8   8        6.25        5.36      2.25 o 
   0   8   8        0.07        0.66      1.57 o 
   1   8   8       25.81       19.73      2.73 o 
   2   8   8       17.30       18.56      2.64 o 
   3   8   8        4.24        0.10      2.13 o 
   4   8   8        9.15       11.51      2.41 o 
   5   8   8        0.37        0.36      2.79 o 
 -10   9   8        1.18        0.08      2.99 o 
  -9   9   8        1.00       -1.29      2.30 o 
  -8   9   8        2.43        4.78      2.53 o 
  -7   9   8       10.14        9.95      2.37 o 
  -6   9   8        3.00        2.69      1.97 o 
  -5   9   8        8.55        7.38      2.64 o 
  -4   9   8        0.00        1.25      1.68 o 
  -3   9   8        0.34       -0.69      2.03 o 
  -2   9   8        1.54        4.07      2.36 o 
  -1   9   8       10.67       11.93      3.07 o 
   0   9   8        8.46        7.80      2.80 o 
   1   9   8       18.67       23.14      4.91 o 
   2   9   8        2.25        1.57      1.96 o 
   3   9   8        1.38        0.33      1.90 o 
  -5  10   8        7.53        4.76      3.65 o 
  -4  10   8        1.07       -0.08      1.82 o 
  -3  10   8        6.97        3.20      2.91 o 
  -2  10   8        0.35        1.14      3.72 o 
 -18   1   9        0.67        0.65      2.10 o 
 -17   1   9        7.97       12.61      2.98 o 
 -16   1   9        5.97        5.44      2.71 o 
 -15   1   9        9.35       16.26      3.10 o 
 -14   1   9       19.00       20.69      3.85 o 
 -13   1   9       18.10       16.12      3.75 o 
 -12   1   9       36.76       40.51      7.21 o 
 -11   1   9       60.71       60.80      8.67 o 
 -10   1   9      130.94      133.10      5.97 o 
  -9   1   9        5.53        5.68      1.81 o 
  -8   1   9        2.45        3.93      1.50 o 
  -7   1   9      365.81      375.45     15.13 o 
  -6   1   9        3.14        1.23      1.12 o 
  -5   1   9        0.03        1.06      1.02 o 
  -4   1   9        4.68        6.23      1.01 o 
  -3   1   9        6.45        8.23      1.13 o 
  -2   1   9       54.82       50.12      2.48 o 
  -1   1   9       21.43       21.02      1.36 o 
   0   1   9      192.88      181.25      5.50 o 
   1   1   9        0.09        0.76      1.00 o 
   2   1   9      337.50      352.35     10.10 o 
   3   1   9     1725.48     1780.51     41.35 o 
   4   1   9       10.06       12.79      2.03 o 
   5   1   9     1277.55     1341.97     23.00 o 
   6   1   9      203.81      221.84      8.49 o 
   7   1   9      146.96      139.64      6.78 o 
   8   1   9       90.25       87.62      8.08 o 
   9   1   9       11.46        3.94      4.14 o 
  10   1   9        0.03        2.41      4.37 o 
 -18   2   9        1.85       -1.59      2.60 o 
 -17   2   9        3.25       -1.94      2.14 o 
 -16   2   9       21.11       19.26     11.58 o 
 -15   2   9       27.65       33.40      8.75 o 
 -14   2   9       64.02       57.20      5.79 o 
 -13   2   9       36.17       41.57      4.19 o 
 -12   2   9       65.55       76.27      5.02 o 
 -11   2   9       22.07       22.95      3.08 o 
 -10   2   9       28.52       28.37      5.80 o 
  -9   2   9       28.87       28.63      2.93 o 
  -8   2   9      423.98      439.84     11.57 o 
  -7   2   9       48.55       47.59      5.57 o 
  -6   2   9      750.14      778.81     18.77 o 
  -5   2   9      200.81      201.92      6.32 o 
  -4   2   9       42.70       48.85      2.30 o 
  -3   2   9        0.06        0.46      0.64 o 
  -2   2   9        4.53        2.13      1.41 o 
  -1   2   9       60.87       56.67      4.39 o 
   0   2   9       56.75       58.38      3.09 o 
   1   2   9       62.75       49.42      4.42 o 
   2   2   9       12.29       10.72      1.94 o 
   3   2   9      297.37      307.68      8.00 o 
   4   2   9      294.96      310.90     12.82 o 
   5   2   9       66.09       66.16      3.59 o 
   6   2   9        4.22        5.09      1.76 o 
   7   2   9       42.37       46.49      7.53 o 
   8   2   9       43.70       49.42      4.39 o 
   9   2   9       28.58       26.98      6.33 o 
  10   2   9        4.11        2.00      4.35 o 
 -17   3   9        1.74        4.15      2.84 o 
 -16   3   9        9.21        8.14      2.89 o 
 -15   3   9        0.01        0.56      1.96 o 
 -14   3   9       44.24       35.06      6.09 o 
 -13   3   9        6.47        5.23      2.04 o 
 -12   3   9        1.02        2.78      1.74 o 
 -11   3   9       10.91       12.02      1.90 o 
 -10   3   9        0.20       -0.39      1.22 o 
  -9   3   9        3.83        1.20      2.86 o 
  -8   3   9      123.08      126.09      5.39 o 
  -7   3   9       27.56       31.90      2.38 o 
  -6   3   9        6.15        7.65      1.57 o 
  -5   3   9       21.89       27.10      2.46 o 
  -4   3   9      113.50      104.12      6.92 o 
  -3   3   9      156.47      154.15     24.09 o 
  -2   3   9      133.64      123.69      9.33 o 
  -1   3   9       62.01       54.61      6.50 o 
   0   3   9      685.65      631.14     12.93 o 
   1   3   9      226.46      217.24      6.49 o 
   2   3   9      943.69      910.38     17.14 o 
   3   3   9        3.77        3.31      1.60 o 
   4   3   9       17.91       19.04      2.39 o 
   5   3   9       96.70      112.86      5.85 o 
   6   3   9       41.12       47.35      4.59 o 
   7   3   9        2.68        2.22      2.04 o 
   8   3   9      100.86      100.26      5.96 o 
   9   3   9       11.28        9.45      3.11 o 
  10   3   9       28.06       27.07      8.87 o 
 -17   4   9        0.63        4.25      3.17 o 
 -16   4   9       23.10       12.39      3.14 o 
 -15   4   9        0.67       -0.05      1.78 o 
 -14   4   9       82.67       76.80      5.47 o 
 -13   4   9        1.55        1.11      1.48 o 
 -12   4   9       75.62       68.58      4.83 o 
 -11   4   9        0.40        0.91      1.18 o 
 -10   4   9        2.22        2.78      1.32 o 
  -9   4   9       14.49       14.43      2.29 o 
  -8   4   9        4.86        3.97      4.17 o 
  -7   4   9        9.37       12.38      2.45 o 
  -6   4   9      160.47      160.37      5.46 o 
  -5   4   9      279.86      288.10      7.61 o 
  -4   4   9      211.68      209.88      7.55 o 
  -3   4   9       38.26       34.24      4.09 o 
  -2   4   9      165.96      177.46      7.11 o 
  -1   4   9      116.00      105.77      8.72 o 
   0   4   9      225.55      220.84      8.13 o 
   1   4   9       57.12       52.91      3.42 o 
   2   4   9       37.25       42.53      3.16 o 
   3   4   9        0.52       -0.45      1.70 o 
   4   4   9        0.58       -1.05      1.76 o 
   5   4   9        4.91        3.18      2.77 o 
   6   4   9        1.70        1.22      2.11 o 
   7   4   9        8.86       10.97      2.90 o 
   8   4   9       12.35       13.81      3.36 o 
   9   4   9        0.60       -1.64      2.69 o 
 -16   5   9        0.09        2.46      2.48 o 
 -15   5   9        4.27        3.66      2.85 o 
 -14   5   9        0.73        3.43      1.91 o 
 -13   5   9        5.69        2.04      3.47 o 
 -12   5   9        1.40        2.52      1.56 o 
 -11   5   9       28.09       23.17      3.41 o 
 -10   5   9       19.41       20.71      3.19 o 
  -9   5   9        0.05        1.03      1.57 o 
  -8   5   9        0.23       -0.71      1.34 o 
  -7   5   9        2.16        1.92      1.90 o 
  -6   5   9       64.89       62.53      3.68 o 
  -5   5   9      202.25      204.47     12.01 o 
  -4   5   9       36.32       41.06     14.41 o 
  -3   5   9       62.10       60.87     11.68 o 
  -2   5   9     1116.79     1073.30     67.47 o 
  -1   5   9      128.96      116.42     11.84 o 
   0   5   9      383.28      352.20     11.04 o 
   1   5   9       15.74       10.71      3.07 o 
   2   5   9       13.36       14.49      2.87 o 
   3   5   9        9.47       11.54      2.86 o 
   4   5   9        2.88        2.09      3.98 o 
   5   5   9        0.94       -1.23      1.95 o 
   6   5   9        0.70        1.24      2.34 o 
   7   5   9        0.01       -0.51      4.15 o 
   8   5   9        3.06       -0.02      2.60 o 
 -15   6   9        1.04        2.74      3.96 o 
 -14   6   9        0.01        0.43      2.76 o 
 -13   6   9        0.44        1.36      2.41 o 
 -12   6   9        0.27       -0.56      2.35 o 
 -11   6   9       19.76       10.23      2.71 o 
 -10   6   9        0.06        2.61      2.11 o 
  -9   6   9       26.79       21.50      3.30 o 
  -8   6   9        0.47        1.31      1.64 o 
  -7   6   9       10.46       14.52      2.18 o 
  -6   6   9        0.02        0.23      1.05 o 
  -5   6   9        0.40        0.93      1.00 o 
  -4   6   9       27.75       24.90      6.00 o 
  -3   6   9      329.45      315.14     28.57 o 
  -2   6   9       93.81       81.26      5.32 o 
  -1   6   9      666.11      708.87     17.96 o 
   0   6   9        0.84        3.38      4.02 o 
   1   6   9       30.30       33.30      7.49 o 
   2   6   9        3.86        1.89      2.19 o 
   3   6   9        9.53        8.95      2.88 o 
   4   6   9        0.24       -0.22      2.49 o 
   5   6   9        0.44       -1.60      2.17 o 
   6   6   9        0.08       -2.12      2.12 o 
   7   6   9        6.49        6.03      2.96 o 
 -13   7   9        2.24        1.71      3.44 o 
 -12   7   9        0.00        0.33      2.26 o 
 -11   7   9        1.08        2.86      2.52 o 
 -10   7   9        0.57       -1.01      5.84 o 
  -9   7   9       16.31       19.36      3.51 o 
  -8   7   9       19.91       18.46      3.25 o 
  -7   7   9        4.03        3.04      1.53 o 
  -6   7   9       13.22        8.41      2.47 o 
  -5   7   9      187.74      196.32      6.66 o 
  -4   7   9        0.04        3.48      1.97 o 
  -3   7   9      453.11      458.41     23.92 o 
  -2   7   9        0.55        1.67      1.53 o 
  -1   7   9        6.67        4.81      2.01 o 
   0   7   9        9.14        7.48      1.84 o 
   1   7   9       55.56       57.78      5.05 o 
   2   7   9        0.07       -2.06      2.06 o 
   3   7   9        7.36        7.04      4.21 o 
   4   7   9        0.34       -2.14      2.14 o 
   5   7   9        4.16        3.55      2.86 o 
   6   7   9        0.17       -1.34      2.28 o 
 -11   8   9        0.45       -0.77      2.17 o 
 -10   8   9        0.07        2.01      2.49 o 
  -9   8   9        8.29       11.03      3.11 o 
  -8   8   9       22.33       19.45      5.33 o 
  -7   8   9       31.35       29.89      3.29 o 
  -6   8   9       13.38       11.56      2.30 o 
  -5   8   9       58.74       60.15      4.20 o 
  -4   8   9       19.69       21.11      4.00 o 
  -3   8   9       23.26       21.84      3.48 o 
  -2   8   9        3.55        4.02      3.42 o 
  -1   8   9       36.00       40.88      4.37 o 
   0   8   9       60.80       57.82      4.92 o 
   1   8   9        9.76        8.49      2.17 o 
   2   8   9       52.54       52.65      3.94 o 
   3   8   9       15.92       15.34      2.54 o 
   4   8   9        0.00       -2.06      2.23 o 
  -9   9   9        0.02        1.22      2.80 o 
  -8   9   9       14.50       13.30      3.52 o 
  -7   9   9       17.44       16.40      3.74 o 
  -6   9   9       95.30      100.53      9.94 o 
  -5   9   9        3.07        2.00      1.92 o 
  -4   9   9       12.60       13.66      2.63 o 
  -3   9   9        3.67        0.24      2.06 o 
  -2   9   9        2.18        0.32      2.39 o 
  -1   9   9        0.61       -1.65      1.92 o 
   0   9   9        5.47        6.32      2.68 o 
   1   9   9        0.41        0.36      2.13 o 
 -18   0  10        8.35        2.84      3.61 o 
 -17   0  10        1.64        2.25      2.93 o 
 -16   0  10        1.29        1.75      2.68 o 
 -15   0  10        1.88        0.23      2.51 o 
 -14   0  10       17.43       16.45      4.43 o 
 -12   0  10      285.05      372.57     18.65 o 
 -11   0  10      494.90      599.19     23.60 o 
 -10   0  10     1813.93     2059.73     57.15 o 
  -9   0  10     1698.08     1730.43     48.58 o 
  -8   0  10      657.74      636.88     21.89 o 
  -7   0  10       89.46       78.78      6.25 o 
  -6   0  10       10.69        8.76      2.72 o 
  -5   0  10       24.19       19.66      3.36 o 
  -4   0  10       30.22       25.76      3.67 o 
  -3   0  10       11.09       15.50      1.73 o 
  -2   0  10      121.39      147.25      9.74 o 
  -1   0  10        0.19        0.87      2.96 o 
   0   0  10       49.38       44.25      4.53 o 
   1   0  10      205.81      208.75     11.67 o 
   2   0  10       91.26      112.29      8.33 o 
   3   0  10      520.09      532.12     21.11 o 
   4   0  10      233.49      228.78     12.57 o 
   5   0  10      161.21      162.75     10.41 o 
   6   0  10       63.17       63.42      7.13 o 
   7   0  10        7.35        4.29      3.75 o 
   8   0  10        4.59        1.81      3.46 o 
   9   0  10        1.32       -3.24      3.24 o 
 -18   1  10        3.49        0.16      1.89 o 
 -17   1  10        6.40       -0.16      2.54 o 
 -16   1  10        0.34        4.52      5.07 o 
 -15   1  10        0.09        0.06      2.28 o 
 -14   1  10        0.00        1.04      2.05 o 
 -13   1  10       50.60       59.09      9.02 o 
 -12   1  10        7.79       11.64      2.77 o 
 -11   1  10       20.08       21.44      3.28 o 
 -10   1  10      617.71      661.44     16.92 o 
  -9   1  10      220.12      230.52     10.33 o 
  -8   1  10        1.32        2.51      1.62 o 
  -7   1  10       70.93       68.08      4.12 o 
  -6   1  10       10.57        7.81      1.86 o 
  -5   1  10       65.25       58.27      3.57 o 
  -4   1  10       19.06       16.25      1.60 o 
  -3   1  10        0.38        3.99      1.00 o 
  -2   1  10        2.03        1.33      0.96 o 
  -1   1  10        5.88        3.76      1.35 o 
   0   1  10        8.02        8.33      1.65 o 
   1   1  10       56.75       60.13      3.40 o 
   2   1  10       62.49       64.33      4.85 o 
   3   1  10       87.07       92.10      4.21 o 
   4   1  10       71.15       66.12      5.54 o 
   5   1  10       52.74       57.47      4.66 o 
   6   1  10       12.22       13.21      3.09 o 
   7   1  10       65.04       68.27      9.01 o 
   8   1  10        0.00        0.87      3.73 o 
   9   1  10        0.72       -2.02      3.96 o 
 -17   2  10        0.06        0.65      2.43 o 
 -16   2  10        7.76        7.01      2.86 o 
 -15   2  10        1.25        2.30      2.20 o 
 -14   2  10       47.05       54.69      5.00 o 
 -13   2  10       13.69       15.51      3.02 o 
 -12   2  10      492.23      528.55     22.45 o 
 -11   2  10        6.04       10.01      2.40 o 
 -10   2  10      282.26      281.92      9.37 o 
  -9   2  10      257.61      278.03     11.55 o 
  -8   2  10       11.03       13.53      4.01 o 
  -7   2  10     1229.25     1257.63     25.86 o 
  -6   2  10       41.57       42.42      3.03 o 
  -5   2  10       81.00       66.37      2.81 o 
  -4   2  10        0.54        0.62      1.00 o 
  -3   2  10       10.26        4.58      1.24 o 
  -2   2  10       29.02       25.10      6.15 o 
  -1   2  10       17.07       19.37      2.55 o 
   0   2  10       17.86       14.46      2.11 o 
   1   2  10      193.03      183.89      6.07 o 
   2   2  10       48.58       54.73      3.47 o 
   3   2  10        2.02        1.28      2.17 o 
   4   2  10       27.55       26.72      2.72 o 
   5   2  10        1.43        5.74      1.89 o 
   6   2  10       99.93      105.06      9.73 o 
   7   2  10        0.83        2.89      3.46 o 
   8   2  10        1.03       -3.19      3.36 o 
   9   2  10        7.86        8.16      4.91 o 
 -17   3  10        1.73       -0.48      2.22 o 
 -16   3  10       20.31       21.12      5.61 o 
 -15   3  10        5.53        3.57      3.00 o 
 -14   3  10       75.97       65.99      7.77 o 
 -13   3  10       36.06       39.00      5.39 o 
 -12   3  10       11.33        8.00      2.42 o 
 -11   3  10        7.85       16.14      2.91 o 
 -10   3  10       19.92       15.98      2.63 o 
  -9   3  10        1.12        1.51      1.39 o 
  -8   3  10       44.87       48.07      3.17 o 
  -7   3  10       13.18       15.51      2.91 o 
  -6   3  10      247.11      240.63     10.03 o 
  -5   3  10      376.30      374.96     15.59 o 
  -4   3  10       30.33       30.30      2.68 o 
  -3   3  10        3.01        2.33      1.60 o 
  -2   3  10      147.24      146.38     17.39 o 
  -1   3  10      107.59      103.03      4.49 o 
   0   3  10      211.90      202.25      7.49 o 
   1   3  10      183.24      170.60      5.96 o 
   2   3  10      109.71      107.23      4.69 o 
   3   3  10        0.06        0.25      1.39 o 
   4   3  10       16.78       14.46      3.52 o 
   5   3  10        0.12       -0.49      1.84 o 
   6   3  10        4.46        8.01      3.11 o 
   7   3  10       36.69       44.88      4.42 o 
   8   3  10       45.88       53.42      5.62 o 
   9   3  10       22.91       19.31      6.35 o 
 -16   4  10        6.59        7.19      3.38 o 
 -15   4  10       72.51       67.13      5.62 o 
 -14   4  10        0.20        2.07      3.45 o 
 -13   4  10       31.68       32.86      3.90 o 
 -12   4  10        0.68       -1.34      1.34 o 
 -11   4  10        0.32       -0.46      1.10 o 
 -10   4  10        0.08       -0.34      1.88 o 
  -9   4  10       34.46       37.35      3.94 o 
  -8   4  10        0.03        0.51      1.72 o 
  -7   4  10       98.74      107.17      8.13 o 
  -6   4  10      274.41      278.56      7.80 o 
  -5   4  10      120.34      122.22     11.22 o 
  -4   4  10     1127.56     1099.07     53.37 o 
  -3   4  10       50.88       52.01     11.06 o 
  -2   4  10      564.05      554.29     70.30 o 
  -1   4  10        1.04        1.10      1.79 o 
   0   4  10      104.12      110.45      6.69 o 
   1   4  10       57.03       63.07      4.45 o 
   2   4  10        1.20        1.60      1.48 o 
   3   4  10        0.49        1.54      2.14 o 
   4   4  10        8.68        2.60      4.02 o 
   5   4  10        7.42        8.74      6.31 o 
   6   4  10        0.97        1.71      2.14 o 
   7   4  10       20.30       17.04      3.56 o 
   8   4  10        0.97        3.28      3.96 o 
 -15   5  10        6.08        8.39      2.82 o 
 -14   5  10        6.09        2.76      3.07 o 
 -13   5  10        0.15        2.12      2.82 o 
 -12   5  10        5.46        4.66      2.50 o 
 -11   5  10        0.13        5.87      2.35 o 
 -10   5  10        1.04       -0.63      1.53 o 
  -9   5  10        1.05        1.05      1.68 o 
  -8   5  10        0.11        1.82      2.69 o 
  -7   5  10        0.01       -0.52      1.15 o 
  -6   5  10        0.06        1.46      1.38 o 
  -5   5  10       39.72       47.29      3.49 o 
  -4   5  10      125.72      129.89     15.09 o 
  -3   5  10      205.77      210.27      8.39 o 
  -2   5  10      210.38      230.94     13.24 o 
  -1   5  10      221.01      227.71      9.01 o 
   0   5  10       34.01       34.32      3.14 o 
   1   5  10        0.49       -1.07      1.75 o 
   2   5  10        8.51        7.92      2.74 o 
   3   5  10        0.53       -1.80      1.80 o 
   4   5  10        0.63        0.15      2.12 o 
   5   5  10        5.59        1.86      2.32 o 
   6   5  10        0.10        1.67      2.47 o 
   7   5  10       39.69       40.25      4.88 o 
 -14   6  10        0.00        0.39      2.93 o 
 -13   6  10        2.46        2.86      3.44 o 
 -12   6  10        0.79       -1.43      3.38 o 
 -11   6  10        1.71        0.53      5.77 o 
 -10   6  10        4.20        4.07      2.60 o 
  -9   6  10        1.40        2.35      1.80 o 
  -8   6  10        0.37       -0.01      2.22 o 
  -7   6  10       27.35       19.68      3.75 o 
  -6   6  10       63.15       68.69      3.98 o 
  -5   6  10      181.46      171.89     15.65 o 
  -4   6  10      312.43      334.39     24.23 o 
  -3   6  10        6.58        7.52      2.58 o 
  -2   6  10      120.68      130.20     21.49 o 
  -1   6  10       98.30       97.66      5.85 o 
   0   6  10       68.70       75.22      5.39 o 
   1   6  10        0.10       -0.66      2.16 o 
   2   6  10        0.71       -2.03      2.03 o 
   3   6  10        0.03       -1.90      2.49 o 
   4   6  10        6.18        4.92      2.72 o 
   5   6  10        7.12        7.65      3.09 o 
   6   6  10        0.02        0.40      2.68 o 
 -13   7  10        1.83        2.14      3.77 o 
 -12   7  10        0.05       -1.50      2.22 o 
 -11   7  10        0.40       -2.19      5.07 o 
 -10   7  10        1.63       -0.10      2.02 o 
  -9   7  10        1.29       -0.04      1.90 o 
  -8   7  10        0.05        0.49      1.74 o 
  -7   7  10        2.16        2.02      1.61 o 
  -6   7  10       13.11       20.15      2.71 o 
  -5   7  10       30.17       32.94      3.55 o 
  -4   7  10      101.45      108.18     10.71 o 
  -3   7  10       12.27       12.80      2.33 o 
  -2   7  10        3.41        6.94      3.44 o 
  -1   7  10       49.32       48.24      5.09 o 
   0   7  10        7.96       11.97      3.33 o 
   1   7  10       21.60       19.32      3.68 o 
   2   7  10       16.00       11.44      3.32 o 
   3   7  10       10.06       16.91      3.92 o 
   4   7  10        5.55        6.81      3.05 o 
   5   7  10        3.07        1.41      5.39 o 
 -11   8  10        1.09        4.45      3.46 o 
 -10   8  10        0.35        2.32      2.50 o 
  -9   8  10        3.08        2.85      2.36 o 
  -8   8  10       10.82        9.12      6.19 o 
  -7   8  10       31.58       30.92      3.38 o 
  -6   8  10       23.22       20.26      2.90 o 
  -5   8  10        1.38       -0.32      1.47 o 
  -4   8  10        0.52        1.26      1.56 o 
  -3   8  10        8.32        7.38      2.68 o 
  -2   8  10       15.39       15.68      3.00 o 
  -1   8  10       37.68       46.25      4.54 o 
   0   8  10        2.81        3.97      1.86 o 
   1   8  10       65.71       70.37      4.47 o 
   2   8  10        3.07        1.19      1.80 o 
  -7   9  10       12.92        6.09      2.73 o 
  -6   9  10       17.44       19.96      3.17 o 
  -5   9  10        4.35        4.38      2.16 o 
  -4   9  10        0.18       -1.27      1.44 o 
  -3   9  10        0.31        1.58      2.15 o 
  -2   9  10        0.15       -1.83      1.83 o 
  -1   9  10        1.59        5.34      3.87 o 
 -17   1  11        0.21        2.65      3.19 o 
 -16   1  11        2.05        6.19      3.30 o 
 -15   1  11        0.01        1.80      2.47 o 
 -14   1  11       56.65       69.11     12.37 o 
 -13   1  11       13.90       19.75      3.59 o 
 -12   1  11      379.38      424.48     48.10 o 
 -11   1  11       33.17       32.99      4.20 o 
 -10   1  11      129.36      133.59      6.72 o 
  -9   1  11      115.82      125.44      6.25 o 
  -8   1  11      319.92      310.33      9.96 o 
  -7   1  11        4.69        4.16      1.97 o 
  -6   1  11       52.21       53.36      3.95 o 
  -5   1  11       45.02       41.24      2.93 o 
  -4   1  11       54.68       41.70      4.18 o 
  -3   1  11       10.85        9.60      1.45 o 
  -2   1  11       26.78       21.65      1.90 o 
  -1   1  11       43.75       40.76      3.08 o 
   0   1  11       91.66       85.80      4.16 o 
   1   1  11       18.65       20.54      2.48 o 
   2   1  11       10.16       11.59      2.73 o 
   3   1  11       58.68       65.74      6.53 o 
   4   1  11        4.71        3.05      2.09 o 
   5   1  11        3.36        4.55      2.39 o 
   6   1  11        0.50       -1.88      1.88 o 
   7   1  11        5.53       15.21      5.03 o 
   8   1  11       19.13       19.60      5.65 o 
 -17   2  11        0.34       -0.42      2.73 o 
 -16   2  11        5.61        1.84      4.78 o 
 -15   2  11        6.35        5.10      8.54 o 
 -14   2  11        8.92        6.60      2.79 o 
 -13   2  11      188.58      231.81     14.74 o 
 -12   2  11        0.25        1.72      2.45 o 
 -11   2  11       17.68       17.57      3.01 o 
 -10   2  11        6.53        7.57      2.31 o 
  -9   2  11       23.52       25.78      3.34 o 
  -8   2  11      246.72      266.63      9.08 o 
  -7   2  11      379.51      368.07      9.05 o 
  -6   2  11      105.71       91.69      5.52 o 
  -5   2  11       57.80       51.00      3.29 o 
  -4   2  11       11.62        8.98      1.91 o 
  -3   2  11        0.62        1.78      1.06 o 
  -2   2  11       53.51       49.18      3.39 o 
  -1   2  11       11.85       16.61      2.33 o 
   0   2  11      264.68      279.77     15.89 o 
   1   2  11       22.86       23.76      2.64 o 
   2   2  11       98.29       94.36      4.49 o 
   3   2  11        4.17        3.04      1.62 o 
   4   2  11        7.67        9.71      2.13 o 
   5   2  11        9.62       11.07      2.90 o 
   6   2  11       16.13       18.34      5.36 o 
   7   2  11        0.06       -2.80      2.89 o 
   8   2  11       11.53       11.69      5.28 o 
 -16   3  11       15.66       16.48      4.30 o 
 -15   3  11       39.27       34.01      4.40 o 
 -14   3  11        9.14        6.84      2.60 o 
 -13   3  11       34.01       33.89      5.50 o 
 -12   3  11       19.39       27.54      4.52 o 
 -11   3  11        0.13       -1.20      1.47 o 
 -10   3  11        4.66        4.53      1.90 o 
  -9   3  11        8.64        6.26      2.44 o 
  -8   3  11       54.31       65.86      6.53 o 
  -7   3  11      190.79      190.15      8.11 o 
  -6   3  11        1.80        1.47      1.46 o 
  -5   3  11       33.95       37.36      3.10 o 
  -4   3  11       49.18       52.28      3.50 o 
  -3   3  11        0.01       -0.38      1.38 o 
  -2   3  11        0.01        1.42      1.94 o 
  -1   3  11        0.97       -0.18      1.26 o 
   0   3  11        4.18        2.29      1.51 o 
   1   3  11       71.38       76.84      4.12 o 
   2   3  11       12.74       13.99      2.28 o 
   3   3  11        0.07        2.17      1.77 o 
   4   3  11        1.78        2.37      2.05 o 
   5   3  11        1.15       -1.43      1.81 o 
   6   3  11        1.74       -0.17      2.09 o 
   7   3  11        0.87       -2.10      3.48 o 
 -16   4  11       32.76       39.80      4.91 o 
 -15   4  11       38.36       35.51      5.81 o 
 -14   4  11       23.11       20.22      3.54 o 
 -13   4  11       20.83       18.61      5.34 o 
 -12   4  11        1.94        5.79      3.77 o 
 -11   4  11        0.00        1.13      2.03 o 
 -10   4  11        6.50        9.07      3.94 o 
  -9   4  11        8.35        8.52      2.51 o 
  -8   4  11       68.29       75.31      5.33 o 
  -7   4  11       61.82       73.10      5.32 o 
  -6   4  11        0.19       -0.80      1.70 o 
  -5   4  11      269.94      280.57     15.08 o 
  -4   4  11       20.00       18.98      2.54 o 
  -3   4  11       15.85       21.06      4.56 o 
  -2   4  11       43.18       44.09      4.32 o 
  -1   4  11      110.83      118.10      5.98 o 
   0   4  11       25.95       21.29      2.71 o 
   1   4  11       54.32       57.93      5.50 o 
   2   4  11        3.88        0.94      2.00 o 
   3   4  11       20.45       23.67      4.24 o 
   4   4  11        0.02        0.24      2.02 o 
   5   4  11        3.07        1.28      2.23 o 
   6   4  11       16.89       13.68      3.33 o 
   7   4  11       20.86       33.28      8.03 o 
 -15   5  11        0.44        5.11      4.18 o 
 -14   5  11        1.57       -0.45      2.99 o 
 -13   5  11        1.96        3.22      3.09 o 
 -12   5  11        4.71        3.64      2.58 o 
 -11   5  11        5.97        7.31      2.41 o 
 -10   5  11        1.29        0.01      1.95 o 
  -9   5  11       17.32       26.73      4.14 o 
  -8   5  11       13.32       12.10      4.62 o 
  -7   5  11        0.01       -0.83      1.40 o 
  -6   5  11       59.89       58.71      3.95 o 
  -5   5  11       14.04       18.05      2.64 o 
  -4   5  11      167.43      148.96     12.94 o 
  -3   5  11       55.08       59.05      4.96 o 
  -2   5  11       20.87       22.39      3.74 o 
  -1   5  11       17.62       16.80      3.30 o 
   0   5  11       21.70       29.17      6.93 o 
   1   5  11        3.85        1.32      2.10 o 
   2   5  11       16.64       16.76      3.80 o 
   3   5  11       19.75       20.64      3.64 o 
   4   5  11        3.82        1.19      2.37 o 
   5   5  11        7.71        9.10      6.55 o 
   6   5  11        0.22        1.33      2.79 o 
 -14   6  11        6.29        4.86      4.02 o 
 -13   6  11        1.33       -2.31      2.31 o 
 -12   6  11        0.00        1.59      3.00 o 
 -11   6  11        0.25       -1.10      1.94 o 
 -10   6  11        0.05        1.46      2.07 o 
  -9   6  11        0.17        0.24      1.71 o 
  -8   6  11        0.17       -1.47      1.47 o 
  -7   6  11        2.91        5.45      1.68 o 
  -6   6  11       18.02       16.05      3.16 o 
  -5   6  11       13.70       13.07      3.06 o 
  -4   6  11       98.09       95.68      5.85 o 
  -3   6  11        2.19        0.47      6.23 o 
  -2   6  11       77.68       82.33      5.48 o 
  -1   6  11       12.27       15.76      3.38 o 
   0   6  11        0.50        0.87      2.45 o 
   1   6  11        0.02       -1.51      2.04 o 
   2   6  11        1.59        0.30      2.71 o 
   3   6  11        0.09        0.02      3.06 o 
   4   6  11        9.93        8.08      3.36 o 
   5   6  11        3.80        3.62      2.89 o 
 -12   7  11        0.10       -2.51      3.44 o 
 -11   7  11        0.05        0.13      2.14 o 
 -10   7  11        0.37       -0.11      1.99 o 
  -9   7  11        0.03       -0.11      1.99 o 
  -8   7  11        0.07       -0.98      1.92 o 
  -7   7  11        0.76        1.63      1.53 o 
  -6   7  11        2.08        2.11      1.52 o 
  -5   7  11       17.46       21.26      2.84 o 
  -4   7  11        2.11        5.69      1.71 o 
  -3   7  11       28.77       27.22      4.02 o 
  -2   7  11       26.25       28.74      9.02 o 
  -1   7  11        2.66        2.13      2.74 o 
   0   7  11       31.27       31.14      4.59 o 
   1   7  11        0.01       -1.22      2.63 o 
   2   7  11        0.00       -2.92      4.00 o 
   3   7  11        2.25       -1.47      2.43 o 
  -9   8  11        0.89       -1.96      2.13 o 
  -8   8  11       40.79       51.71      9.59 o 
  -7   8  11        0.03        3.35      1.84 o 
  -6   8  11       27.84       24.27      3.45 o 
  -5   8  11        0.48       -1.55      1.55 o 
  -4   8  11        0.31        0.94      1.48 o 
  -3   8  11        0.03        1.41      1.81 o 
  -2   8  11        4.66        7.81      2.28 o 
  -1   8  11        5.66        5.71      2.06 o 
   0   8  11       24.08       27.48      3.24 o 
 -17   0  12        1.31       29.78     31.72 o 
 -16   0  12        0.56        7.65     10.47 o 
 -15   0  12        1.57        4.97      6.62 o 
 -14   0  12        6.56       18.01      7.09 o 
 -13   0  12        2.42        2.35      3.77 o 
 -12   0  12       69.86       77.37      8.55 o 
 -11   0  12      157.48      150.05     10.53 o 
 -10   0  12       24.66       17.91      4.68 o 
  -9   0  12       48.92       48.42      6.20 o 
  -8   0  12        0.45        2.70      2.47 o 
  -7   0  12      144.30      157.02      9.73 o 
  -6   0  12      109.45       96.91      7.50 o 
  -5   0  12        3.15        4.63      1.92 o 
  -4   0  12       20.71       11.54      3.69 o 
  -3   0  12      184.93      163.65     10.80 o 
  -2   0  12       86.87       62.66      7.26 o 
  -1   0  12      170.20      158.58     10.88 o 
   0   0  12       21.07       15.64      4.47 o 
   1   0  12        3.08        0.02      2.12 o 
   2   0  12        5.88        5.89      3.34 o 
   3   0  12        0.03       -1.28      2.43 o 
   4   0  12        0.28       -2.43      2.43 o 
   5   0  12       61.05       68.37      7.96 o 
   6   0  12        4.82        3.30      3.69 o 
   7   0  12        1.18       -1.36      3.42 o 
 -17   1  12        2.15        2.41      3.22 o 
 -16   1  12        0.06        1.53      6.60 o 
 -15   1  12       13.46       23.92      8.99 o 
 -14   1  12        6.00        7.15      3.97 o 
 -13   1  12       53.36       90.44      7.25 o 
 -12   1  12        2.61        6.37      2.64 o 
 -11   1  12       36.82       30.41      4.01 o 
 -10   1  12      268.18      293.77     10.91 o 
  -9   1  12       12.88       12.45      2.76 o 
  -8   1  12        3.59        2.01      1.91 o 
  -7   1  12        7.21        5.86      2.09 o 
  -6   1  12       31.70       34.28      2.93 o 
  -5   1  12       16.58       16.75      2.92 o 
  -4   1  12        5.01        3.99      1.27 o 
  -3   1  12      195.75      168.04      4.97 o 
  -2   1  12       48.18       38.45      3.29 o 
  -1   1  12       22.65       21.20      2.62 o 
   0   1  12       65.89       69.24      5.24 o 
   1   1  12        7.49       10.35      2.72 o 
   2   1  12        1.91        1.35      1.90 o 
   3   1  12        0.62        2.25      3.24 o 
   4   1  12       14.26       10.67      3.04 o 
   5   1  12        0.54       -0.56      2.06 o 
   6   1  12        9.16        5.53      4.44 o 
   7   1  12        0.06        4.04      4.06 o 
 -16   2  12        1.02        3.99      2.84 o 
 -15   2  12        6.46        7.31      3.13 o 
 -14   2  12        6.16        7.13      3.33 o 
 -13   2  12       43.83       47.24     12.88 o 
 -12   2  12       21.53       28.99      4.38 o 
 -11   2  12        6.44        8.69      2.77 o 
 -10   2  12       15.40       21.39      3.38 o 
  -9   2  12       41.15       34.50      3.89 o 
  -8   2  12       49.34       52.17      4.59 o 
  -7   2  12        0.11        3.14      2.17 o 
  -6   2  12       14.98       19.53      3.26 o 
  -5   2  12       23.57       12.68      2.09 o 
  -4   2  12      107.94       97.88      4.34 o 
  -3   2  12       74.48       70.19      3.27 o 
  -2   2  12        0.88        1.67      1.45 o 
  -1   2  12        7.22        2.99      1.47 o 
   0   2  12       64.57       64.32      4.13 o 
   1   2  12        0.13       -1.20      1.44 o 
   2   2  12        1.74        1.47      1.70 o 
   3   2  12       12.04       10.02      2.94 o 
   4   2  12        0.00        1.09      2.12 o 
   5   2  12        2.13        6.84      3.79 o 
   6   2  12        2.77        1.67      3.87 o 
 -16   3  12        5.57        4.45      2.77 o 
 -15   3  12       72.09       80.98     10.92 o 
 -14   3  12        1.92        1.42      3.11 o 
 -13   3  12        1.50       -0.35      3.01 o 
 -12   3  12        1.04        5.03      4.18 o 
 -11   3  12        0.01        4.56      3.26 o 
 -10   3  12       21.20       16.88      3.23 o 
  -9   3  12       44.85       39.14      4.26 o 
  -8   3  12       26.38       29.54      3.89 o 
  -7   3  12      300.37      292.65     18.75 o 
  -6   3  12       87.38       78.76      5.79 o 
  -5   3  12       15.29       15.73      2.34 o 
  -4   3  12        4.21        2.53      2.22 o 
  -3   3  12       12.84       14.41      2.21 o 
  -2   3  12       32.43       32.95      3.49 o 
  -1   3  12       73.75       71.18      4.62 o 
   0   3  12        1.38        2.99      1.75 o 
   1   3  12       80.60       80.15      4.61 o 
   2   3  12       34.62       34.79      3.38 o 
   3   3  12        3.57        5.17      4.75 o 
   4   3  12       23.04       22.34      4.71 o 
   5   3  12        7.59        5.21      4.27 o 
   6   3  12        9.22       11.67      4.78 o 
 -15   4  12        0.11        3.07      3.73 o 
 -14   4  12        1.57        2.00      3.92 o 
 -13   4  12        3.26        4.68      4.02 o 
 -12   4  12        1.33       -1.65      2.95 o 
 -11   4  12        1.63        7.92      3.14 o 
 -10   4  12        4.11        4.72      3.50 o 
  -9   4  12        2.58        6.11      4.40 o 
  -8   4  12       17.34       20.98      3.70 o 
  -7   4  12        4.59        3.32      2.52 o 
  -6   4  12        8.09       10.78      2.22 o 
  -5   4  12        9.99       12.64      2.25 o 
  -4   4  12        8.55        4.31      1.66 o 
  -3   4  12        3.89        0.88      1.71 o 
  -2   4  12        1.85        3.19      1.80 o 
  -1   4  12        5.54        4.80      1.92 o 
   0   4  12        6.15        5.52      2.12 o 
   1   4  12        4.26        4.83      2.00 o 
   2   4  12        5.08        2.30      2.45 o 
   3   4  12       12.80       17.40      4.01 o 
   4   4  12       13.52       16.08      3.51 o 
   5   4  12       38.15       38.33      4.68 o 
 -14   5  12        0.63        3.46      3.59 o 
 -13   5  12        0.00       -1.11      2.76 o 
 -12   5  12        0.31        2.00      2.39 o 
 -11   5  12        1.22        3.39      3.47 o 
 -10   5  12        2.29        1.61      2.22 o 
  -9   5  12        0.39        1.17      3.52 o 
  -8   5  12       27.62       20.57      5.59 o 
  -7   5  12        1.57        1.30      1.76 o 
  -6   5  12        0.71        1.34      1.52 o 
  -5   5  12       20.25       19.95      2.77 o 
  -4   5  12        2.90        4.19      1.77 o 
  -3   5  12        3.98        4.14      2.32 o 
  -2   5  12        8.86        8.29      2.77 o 
  -1   5  12        0.06        1.77      1.74 o 
   0   5  12        0.25        0.34      2.13 o 
   1   5  12        0.28        0.32      2.40 o 
   2   5  12        1.98        3.20      2.65 o 
   3   5  12        3.12        1.29      2.71 o 
   4   5  12        9.13        7.75      3.25 o 
 -13   6  12        1.23        3.28      3.85 o 
 -12   6  12        1.24       -0.40      2.65 o 
 -11   6  12        2.67        4.78      2.65 o 
 -10   6  12        0.07       -0.70      1.97 o 
  -9   6  12        0.39       -0.73      1.94 o 
  -8   6  12        0.27        1.47      3.39 o 
  -7   6  12        1.78        3.84      2.22 o 
  -6   6  12        7.83        6.89      2.53 o 
  -5   6  12        2.58        3.24      2.33 o 
  -4   6  12        0.29       -1.28      1.28 o 
  -3   6  12       17.41       25.68      4.07 o 
  -2   6  12        8.67        9.52      3.70 o 
  -1   6  12        0.47       -1.43      2.27 o 
   0   6  12        0.02       -0.30      2.49 o 
   1   6  12        9.15        6.43      2.92 o 
   2   6  12       24.94       24.70      6.46 o 
   3   6  12        1.85       -2.33      2.33 o 
 -11   7  12        7.15        1.98      3.85 o 
 -10   7  12        0.36        1.05      2.44 o 
  -9   7  12       16.55       18.53      3.82 o 
  -8   7  12        0.00       -1.56      1.56 o 
  -7   7  12       19.35       23.35      4.68 o 
  -6   7  12        0.05        0.04      1.57 o 
  -5   7  12        0.10        1.01      1.56 o 
  -4   7  12        0.01       -0.87      1.72 o 
  -3   7  12        0.71        2.08      2.49 o 
  -2   7  12       15.27       12.53      3.61 o 
  -1   7  12        0.40        0.66      2.53 o 
   0   7  12        0.00        0.67      2.79 o 
   1   7  12        0.39       -1.06      2.55 o 
  -7   8  12        2.26       -2.76      2.76 o 
  -6   8  12        4.85        2.50      2.26 o 
  -5   8  12        2.15        0.00      1.90 o 
  -4   8  12        1.36        2.49      5.07 o 
  -3   8  12        0.47        2.21      3.90 o 
 -16   1  13        0.24        1.13      5.31 o 
 -15   1  13        4.40        6.48      4.44 o 
 -14   1  13        4.02        3.11      3.12 o 
 -13   1  13        6.80        3.18      6.84 o 
 -12   1  13       12.17       15.44      3.44 o 
 -11   1  13        1.75        0.65      1.86 o 
 -10   1  13        9.02        7.77      3.82 o 
  -9   1  13        0.07       -0.88      1.74 o 
  -8   1  13        9.21        3.30      3.03 o 
  -7   1  13        1.60        0.03      1.87 o 
  -6   1  13        1.72        2.40      2.00 o 
  -5   1  13      219.07      166.44      6.24 o 
  -4   1  13        1.21        0.35      1.08 o 
  -3   1  13       96.03       68.83      3.41 o 
  -2   1  13       24.51       15.46      3.23 o 
  -1   1  13       47.65       41.45      4.66 o 
   0   1  13        0.12        0.77      1.89 o 
   1   1  13        8.97        5.86      4.26 o 
   2   1  13       11.95       18.33      3.58 o 
   3   1  13        2.40       -0.74      2.49 o 
   4   1  13        0.41       -2.07      2.11 o 
   5   1  13        0.01       -2.02      2.02 o 
 -16   2  13        8.78       17.61     16.74 o 
 -15   2  13       23.20       41.23     24.49 o 
 -14   2  13        1.52       -0.60      2.77 o 
 -13   2  13        0.65        1.53      2.73 o 
 -12   2  13       11.96       16.18      3.92 o 
 -11   2  13        3.08        2.78      2.77 o 
 -10   2  13        1.04        1.73      2.97 o 
  -9   2  13        2.42        1.75      1.88 o 
  -8   2  13       12.09       11.50      2.87 o 
  -7   2  13        5.27        2.16      2.06 o 
  -6   2  13       10.56        8.37      2.69 o 
  -5   2  13       37.28       37.62      3.20 o 
  -4   2  13        6.18        1.73      1.17 o 
  -3   2  13       18.07       12.39      2.55 o 
  -2   2  13        0.20        1.22      1.18 o 
  -1   2  13        3.78        5.51      1.93 o 
   0   2  13       49.76       57.63      5.34 o 
   1   2  13       14.68       20.43      3.57 o 
   2   2  13       16.80       19.70      3.74 o 
   3   2  13        4.61        6.09      2.81 o 
   4   2  13        0.19       -1.99      1.99 o 
   5   2  13        2.25        0.21      3.65 o 
 -15   3  13        5.67        5.03      4.43 o 
 -14   3  13       11.15       18.16      6.57 o 
 -13   3  13        7.17       13.48      5.07 o 
 -12   3  13        0.02        1.30      3.40 o 
 -11   3  13        0.03       -0.80      1.82 o 
 -10   3  13       21.61       22.51      3.67 o 
  -9   3  13        5.41        6.42      3.16 o 
  -8   3  13       34.07       34.35      4.58 o 
  -7   3  13       11.14       14.88      3.34 o 
  -6   3  13       59.99       62.43      5.36 o 
  -5   3  13        7.34       10.56      2.79 o 
  -4   3  13        3.84        3.34      1.53 o 
  -3   3  13        1.11       -0.12      1.09 o 
  -2   3  13        2.40        2.32      1.70 o 
  -1   3  13       19.47       24.35      3.06 o 
   0   3  13        8.22        8.08      2.28 o 
   1   3  13        6.86        8.69      2.28 o 
   2   3  13       35.02       30.39      3.43 o 
   3   3  13        0.97       -2.35      2.35 o 
   4   3  13        0.29        0.10      3.11 o 
 -14   4  13        7.43        7.61      5.13 o 
 -13   4  13        0.01        1.48      3.48 o 
 -12   4  13       22.64       36.19      7.65 o 
 -11   4  13        2.32        4.43      3.94 o 
 -10   4  13        8.95       11.54      4.74 o 
  -9   4  13        4.74        3.96      2.53 o 
  -8   4  13        4.73        4.64      2.52 o 
  -7   4  13        0.85        2.25      2.12 o 
  -6   4  13        1.62        2.39      1.63 o 
  -5   4  13        0.21        0.03      1.30 o 
  -4   4  13        1.21        2.59      1.53 o 
  -3   4  13        0.96       -0.18      1.32 o 
  -2   4  13        0.57        0.23      1.65 o 
  -1   4  13       12.10       15.46      2.71 o 
   0   4  13        6.45        6.91      2.26 o 
   1   4  13        0.64        0.92      2.73 o 
   2   4  13       13.60       12.80      3.49 o 
   3   4  13        9.86        9.12      3.23 o 
   4   4  13        0.41        0.08      2.47 o 
 -13   5  13        6.03       13.29      5.59 o 
 -12   5  13       15.15       28.81      5.09 o 
 -11   5  13        2.94        4.24      2.84 o 
 -10   5  13       62.92       86.32     10.45 o 
  -9   5  13        6.84        8.70      4.41 o 
  -8   5  13        3.84        4.85      2.67 o 
  -7   5  13        0.21       -0.55      1.96 o 
  -6   5  13        0.20       -1.08      1.44 o 
  -5   5  13        4.31        1.71      1.63 o 
  -4   5  13        0.07       -1.30      1.30 o 
  -3   5  13       13.49       17.83      3.62 o 
  -2   5  13        1.34        2.82      1.96 o 
  -1   5  13        0.21        0.58      2.27 o 
   0   5  13        6.49        8.34      3.15 o 
   1   5  13        8.60        9.75      3.53 o 
   2   5  13        0.73       -1.05      2.56 o 
   3   5  13       37.58       42.56      7.03 o 
 -11   6  13       25.27       41.68      8.95 o 
 -10   6  13        2.23        0.66      2.59 o 
  -9   6  13       35.38       46.95      5.30 o 
  -8   6  13        0.73       -2.04      3.19 o 
  -7   6  13       13.98       15.92      4.26 o 
  -6   6  13        1.21        2.43      2.88 o 
  -5   6  13        3.94        4.46      2.06 o 
  -4   6  13        6.14        7.31      2.42 o 
  -3   6  13        2.53        3.44      4.76 o 
  -2   6  13        2.85        4.49      2.83 o 
  -1   6  13        0.84        2.58      2.86 o 
   0   6  13        0.60        1.77      2.86 o 
   1   6  13        0.01       -1.81      2.21 o 
  -9   7  13        2.97        1.79      3.24 o 
  -8   7  13        0.00        0.99      2.02 o 
  -7   7  13        2.87        7.02      2.06 o 
  -6   7  13        4.53        6.52      2.04 o 
  -5   7  13        0.01        2.65      3.77 o 
  -4   7  13        1.13        1.40      2.23 o 
  -3   7  13        1.39        0.79      2.61 o 
  -2   7  13        0.01        0.94      2.69 o 
 -15   0  14        7.57       11.56      6.12 o 
 -14   0  14        7.61       14.55      5.77 o 
 -13   0  14        0.06       -2.58      2.58 o 
 -12   0  14        6.40        8.31      4.10 o 
 -11   0  14        0.92        1.03      3.11 o 
 -10   0  14       19.81       23.46      5.24 o 
  -9   0  14        1.25        6.66      3.63 o 
  -8   0  14        0.00        1.13      3.13 o 
  -7   0  14        3.12        3.26      2.66 o 
  -6   0  14       31.42       33.68      6.00 o 
  -5   0  14       58.35       49.47      6.88 o 
  -4   0  14       11.58       11.03      3.81 o 
  -3   0  14       23.86       24.82      5.57 o 
  -2   0  14       32.07       33.27      6.43 o 
  -1   0  14        1.27        0.31      2.82 o 
   0   0  14        3.05        2.35      3.11 o 
   1   0  14        0.02       -0.74      2.68 o 
   2   0  14        9.05        8.27      4.37 o 
   3   0  14        0.33        0.95      3.59 o 
   4   0  14        0.09        1.50      3.52 o 
 -15   1  14        3.13        6.35      5.38 o 
 -14   1  14        1.65        4.18      3.34 o 
 -13   1  14        5.68        7.17      3.16 o 
 -12   1  14        0.66        0.75      2.24 o 
 -11   1  14        5.51       10.17      3.34 o 
 -10   1  14        0.42        4.35      3.30 o 
  -9   1  14        0.58        2.00      3.15 o 
  -8   1  14        4.72        4.47      2.34 o 
  -7   1  14        0.02        2.53      2.12 o 
  -6   1  14       16.93       17.21      3.18 o 
  -5   1  14        3.70        0.56      1.69 o 
  -4   1  14        8.82        5.27      2.32 o 
  -3   1  14       65.75       65.31      5.69 o 
  -2   1  14        7.39        4.93      2.34 o 
  -1   1  14        0.05        0.12      2.02 o 
   0   1  14        2.24        1.72      2.24 o 
   1   1  14        0.92       -1.97      2.18 o 
   2   1  14        3.64        2.14      2.48 o 
   3   1  14        4.05       -1.83      1.83 o 
   4   1  14        9.16        8.99      3.14 o 
 -15   2  14       11.49       30.62      5.99 o 
 -14   2  14        0.77       -0.04      2.76 o 
 -13   2  14        2.61        4.14      3.90 o 
 -12   2  14        0.10        5.11      3.94 o 
 -11   2  14        3.90       11.77      4.84 o 
 -10   2  14        0.40        0.46      2.00 o 
  -9   2  14        1.80        4.47      2.39 o 
  -8   2  14        0.08       -0.70      1.84 o 
  -7   2  14        0.07        1.75      2.01 o 
  -6   2  14       20.13       21.09      3.68 o 
  -5   2  14        5.43        3.72      1.78 o 
  -4   2  14        1.36       -0.26      1.13 o 
  -3   2  14        0.00       -0.72      1.16 o 
  -2   2  14        8.10       10.81      3.02 o 
  -1   2  14        6.30        7.05      3.31 o 
   0   2  14        4.43        4.14      2.63 o 
   1   2  14        0.69        3.43      2.68 o 
   2   2  14        6.37        8.14      2.99 o 
   3   2  14        0.99       -0.71      5.74 o 
 -14   3  14        1.11        5.57      4.25 o 
 -13   3  14       18.29       19.58      6.12 o 
 -12   3  14        3.74        5.74      2.51 o 
 -11   3  14        0.73        3.42      2.31 o 
 -10   3  14        1.72        1.55      2.88 o 
  -9   3  14        0.22        1.26      2.21 o 
  -8   3  14       25.72       34.06      5.86 o 
  -7   3  14        3.49        4.29      2.47 o 
  -6   3  14        1.91        1.04      2.16 o 
  -5   3  14        0.08       -0.37      1.32 o 
  -4   3  14        0.27        0.58      1.29 o 
  -3   3  14        0.04        1.66      1.41 o 
  -2   3  14        1.09        1.32      1.31 o 
  -1   3  14       15.99       11.89      4.78 o 
   0   3  14        0.51        0.63      1.89 o 
   1   3  14        0.29        0.31      2.24 o 
   2   3  14        2.42       -1.38      2.97 o 
   3   3  14        6.94       12.41      5.19 o 
 -13   4  14       10.18       13.13      5.44 o 
 -12   4  14       21.67       20.57      6.72 o 
 -11   4  14        4.42       15.38      5.44 o 
 -10   4  14       25.90       24.20      4.24 o 
  -9   4  14       10.25       15.99      3.71 o 
  -8   4  14        2.97        3.32      2.52 o 
  -7   4  14       12.19        7.84      3.02 o 
  -6   4  14        0.05       -1.05      1.92 o 
  -5   4  14        3.42        2.03      1.68 o 
  -4   4  14        0.36       -1.51      1.51 o 
  -3   4  14        5.41        3.62      1.63 o 
  -2   4  14        4.21        4.39      2.16 o 
  -1   4  14        0.20        1.37      1.91 o 
   0   4  14        6.51        1.68      2.43 o 
   1   4  14        2.97        1.73      2.68 o 
   2   4  14        0.69        0.10      2.56 o 
 -12   5  14        9.15       13.91      6.12 o 
 -11   5  14        6.13       14.91      5.62 o 
 -10   5  14       14.52       19.44      6.39 o 
  -9   5  14        5.49        2.82      4.18 o 
  -8   5  14       10.39       12.42      3.44 o 
  -7   5  14        0.93       -0.15      2.75 o 
  -6   5  14        2.42       -0.34      1.59 o 
  -5   5  14        0.63        0.90      1.71 o 
  -4   5  14        3.73        2.66      1.90 o 
  -3   5  14        1.81        0.86      1.61 o 
  -2   5  14        0.01       -1.73      1.73 o 
  -1   5  14        2.14        5.62      2.92 o 
   0   5  14        7.64        6.22      4.51 o 
  -9   6  14        0.08       -2.08      2.74 o 
  -8   6  14        5.65        2.64      3.44 o 
  -7   6  14        0.02        0.76      2.11 o 
  -6   6  14        0.05        0.37      1.64 o 
  -5   6  14        0.05        0.56      1.84 o 
  -4   6  14        0.01       -1.63      1.63 o 
  -3   6  14        1.32        2.18      1.92 o 
  -2   6  14        4.03        3.09      3.03 o 
 -14   1  15        0.00       -5.03      5.03 o 
 -13   1  15        5.08       12.28      4.93 o 
 -12   1  15        0.52        0.21      3.71 o 
 -11   1  15        4.68        5.81      3.96 o 
 -10   1  15        1.10        1.96      3.42 o 
  -9   1  15        1.35        1.21      2.11 o 
  -8   1  15        0.00        3.65      2.31 o 
  -7   1  15        4.17       -0.60      1.38 o 
  -6   1  15        0.00       -0.42      2.22 o 
  -5   1  15       14.85       11.19      3.05 o 
  -4   1  15        0.10        0.54      1.96 o 
  -3   1  15        0.21       -1.76      1.76 o 
  -2   1  15        2.90        5.12      2.67 o 
  -1   1  15        1.34        3.62      3.14 o 
   0   1  15        3.65        9.72      3.32 o 
   1   1  15       20.69       27.28      4.55 o 
   2   1  15        8.21        9.48      3.52 o 
 -13   2  15        0.39       -2.99      2.99 o 
 -12   2  15        0.39        1.19      3.07 o 
 -11   2  15        1.23        4.31      5.21 o 
 -10   2  15        0.58        2.08      2.29 o 
  -9   2  15        3.55        1.43      2.29 o 
  -8   2  15        8.13        2.76      2.58 o 
  -7   2  15       10.67        5.93      5.72 o 
  -6   2  15        6.09        1.92      1.79 o 
  -5   2  15        0.51        1.23      1.77 o 
  -4   2  15        0.93       -1.82      1.82 o 
  -3   2  15        0.10        2.08      1.96 o 
  -2   2  15        0.59        0.77      2.91 o 
  -1   2  15        1.57        3.77      6.18 o 
   0   2  15        4.29        2.94      5.88 o 
   1   2  15       11.62       11.57      6.30 o 
 -13   3  15        2.07        9.56      4.72 o 
 -12   3  15        1.03        3.83      2.51 o 
 -11   3  15        0.62        0.79      3.02 o 
 -10   3  15        3.95        7.30      3.02 o 
  -9   3  15        2.92        3.95      2.81 o 
  -8   3  15       23.65       26.29      4.31 o 
  -7   3  15        0.01        0.54      2.22 o 
  -6   3  15        0.97       -0.77      2.16 o 
  -5   3  15        4.29        3.53      1.61 o 
  -4   3  15        9.60       11.04      2.28 o 
  -3   3  15        5.29        4.05      1.74 o 
  -2   3  15        9.21       19.66      4.00 o 
  -1   3  15        9.51       12.72      3.78 o 
   0   3  15        2.60        1.75      2.74 o 
 -11   4  15        0.94        0.06      3.85 o 
 -10   4  15        0.97        2.21      2.70 o 
  -9   4  15        0.00       -1.65      2.25 o 
  -8   4  15        7.62        9.51      3.47 o 
  -7   4  15        0.87       -1.81      2.13 o 
  -6   4  15        6.44        8.78      2.87 o 
  -5   4  15        1.10        1.18      2.59 o 
  -4   4  15        0.67        2.42      1.60 o 
  -3   4  15        0.01        0.29      1.61 o 
  -2   4  15        0.02        0.99      1.63 o 
  -1   4  15        5.99       11.26      2.94 o 
  -9   5  15        0.12       -2.66      2.66 o 
  -8   5  15        0.11       -2.08      2.08 o 
  -7   5  15        3.67        6.18      3.00 o 
  -6   5  15        1.36        3.69      1.93 o 
  -5   5  15        9.27       14.91      2.99 o 
  -4   5  15        0.03       -0.60      1.52 o 
  -3   5  15        7.78       10.37      2.31 o 
  -9   0  16       43.16       45.26      6.66 o 
  -8   0  16        0.00        2.64      3.26 o 
  -7   0  16        5.12        5.94      3.81 o 
  -6   0  16        5.14        4.12      3.57 o 
  -5   0  16        1.42        2.93      3.32 o 
  -4   0  16        0.33        2.27      3.24 o 
  -3   0  16       25.20       31.10      7.07 o 
  -2   0  16        0.08       -1.69      2.64 o 
  -1   0  16       27.86       40.54      7.94 o 
 -12   1  16        2.66        7.67      4.95 o 
 -11   1  16        9.10       13.03      3.33 o 
 -10   1  16       20.73       29.13      7.11 o 
  -9   1  16        3.64        3.15      3.40 o 
  -8   1  16        0.20        0.18      2.33 o 
  -7   1  16        6.36        6.78      2.56 o 
  -6   1  16        0.03       -1.79      2.09 o 
  -5   1  16        0.20        0.03      2.00 o 
  -4   1  16        1.66        5.10      2.77 o 
  -3   1  16        0.60        1.12      2.30 o 
  -2   1  16        0.04        2.31      3.51 o 
  -1   1  16        1.47        5.65      3.01 o 
 -11   2  16        5.26        6.92      2.83 o 
 -10   2  16        0.36       -0.51      4.14 o 
  -9   2  16        7.06        7.65      3.73 o 
  -8   2  16       30.30       41.32      5.14 o 
  -7   2  16        2.61        1.93      1.90 o 
  -6   2  16       17.09       19.22      3.93 o 
  -5   2  16        0.46        4.00      2.55 o 
  -4   2  16        8.87        6.13      3.08 o 
  -3   2  16        9.24       13.43      3.71 o 
  -2   2  16        1.44        1.97      3.97 o 
 -10   3  16        0.62        3.09      2.69 o 
  -9   3  16        4.19        4.04      3.02 o 
  -8   3  16        1.60       -0.17      2.49 o 
  -7   3  16        2.90        6.16      3.09 o 
  -6   3  16        6.51        2.98      2.12 o 
  -5   3  16        0.61       -1.81      1.81 o 
  -4   3  16        1.30        1.52      2.54 o 
  -3   3  16        1.55        4.84      2.77 o 
  -8   4  16        6.14        3.24      3.83 o 
  -7   4  16        0.00       -1.95      2.27 o 
  -6   4  16       32.83       64.86      6.35 o 
  -5   4  16        7.07        7.85      4.88 o 
  -8   1  17        1.34       -0.62      1.89 o 
  -7   1  17        0.67        2.01      2.17 o 
  -6   1  17        0.09        0.36      2.03 o 
                                                 
